# Supplementary material for: Crustacean Protein Kinases A and C: Bioinformatic Characterization in Decapods and Other Non-Model Organisms
Source: Int J Mol Sci. 2025 Oct 30;26(21):10585. doi: 10.3390/ijms262110585 (PMC12608923; doi:10.3390/ijms262110585)
Supplement: Supplementary file 1 [file ijms-26-10585-s001.zip]

Archive with 27 entries (23 files):
- Supplementary Materials/
- Supplementary Materials/.DS_Store
- Supplementary Materials/PhyloPicCredits.txt
- Supplementary Materials/PKAcat/
- Supplementary Materials/PKAcat/PKAcatalytic_aligned.fasta
- Supplementary Materials/PKAcat/PKAcatalytic_aligned.fasta.clipkit
- Supplementary Materials/PKAcat/PKAcatalytic_aligned.fasta.clipkit.treefile
- Supplementary Materials/PKAcat/PKAcatalytic_input.fasta
- Supplementary Materials/PKAcat/PKAC_sequenceMetaData.xlsx
- Supplementary Materials/PKAreg/
- Supplementary Materials/PKAreg/PKAregulatory_aligned.fasta
- Supplementary Materials/PKAreg/PKAregulatory_aligned.fasta.clipkit
- Supplementary Materials/PKAreg/PKAregulatory_aligned.fasta.clipkit.treefile
- Supplementary Materials/PKAreg/PKAregulatory_input.fasta
- Supplementary Materials/PKAreg/PKAR_sequenceMetaData.xlsx
- Supplementary Materials/PKA_ReadMe.txt
- Supplementary Materials/PKC/
- Supplementary Materials/PKC/Atypical_DecapodMSA.fa
- Supplementary Materials/PKC/Conventional_DecapodMSA.fa
- Supplementary Materials/PKC/Novel_DecapodMSA.fa
- Supplementary Materials/PKC/PKC_aligned.fasta
- Supplementary Materials/PKC/PKC_aligned.fasta.clipkit
- Supplementary Materials/PKC/PKC_aligned.fasta.clipkit.treefile
- Supplementary Materials/PKC/PKC_input.fasta
- Supplementary Materials/PKC/PKC_sequenceMetaData.xlsx
- Supplementary Materials/PKC/PKN_DecapodMSA.fa
- Supplementary Materials/PKC_ReadMe.txt
