# Supplementary material for: Crustacean Protein Kinases A and C: Bioinformatic Characterization in Decapods and Other Non-Model Organisms
Source: Int J Mol Sci. 2025 Oct 30;26(21):10585. doi: 10.3390/ijms262110585 (PMC12608923; doi:10.3390/ijms262110585)
Supplement: Supplementary file 1 [file ijms-26-10585-s001.zip › Supplementary Materials/PhyloPicCredits.txt]

Achelata: Panulirus interruptus by Joanna Wolfe
Amphipoda: Gammarus fossarum by Prespa Research Group, Nathan Jay Baker
Anomura: Eumunida picta by NOAA (vectorized by T. Michael Keesey)
Arachnida: Argiope bruennichi by Birgit Lang
Astacidea: Procambarus clarkii by Mattia Menchetti
Bathynellacea: Syncarida by Jimmy Bernot
Brachyura: Carcinus maenas by Mario Quevedo
Branchiopoda: Daphnia by T. Michael Keesey
Caridea: Caridea by Kurtis Wothe and Giovanna Sainz
Copepoda: Calanus finmarchicus by Guillaume Dera
Euphausia: Euphausia pacifica by Steven Haddock
Insecta: Bombyx mori by Gemma Martínez-Redondo
Isopoda: Proasellus by Irene Frigo
Penaeoidea: Penaeus monodon by Polina Drozdova
Pycnogonida: Pycnogonidae by Roule Jammes (vectorized by T. Michael Keesey)
Remipedia: Lasionectes entrichoma by Guillaume Dera
Stomatopoda: Squilla mantis by T. Michael Keesey
Tardigrada: Eutardigrada by Levi Simons
Thecostraca: Balanus by Jimmy Bernot
