# Supplementary material for: Crustacean Protein Kinases A and C: Bioinformatic Characterization in Decapods and Other Non-Model Organisms
Source: Int J Mol Sci. 2025 Oct 30;26(21):10585. doi: 10.3390/ijms262110585 (PMC12608923; doi:10.3390/ijms262110585)
Supplement: Supplementary file 1 [file ijms-26-10585-s001.zip › Supplementary Materials/PKAcat/PKAcatalytic_aligned.fasta.clipkit.treefile]

#NEXUS
begin taxa;
	dimensions ntax=678;
	taxlabels
	'AAA51610.1/1-375'[&!color=#000000]
	'AAC46513.1/1-360'[&!color=#000000]
	'ACT63838.1/1-350'[&!color=#000000]
	'ACY70571.1/1-350'[&!color=#000000]
	'AQT03466.1/1-350'[&!color=#d47d11]
	'AcafosEVm014504t1/1-351'
	'AcapurEVm003643t1/1-351'
	'AcapurEVm003643t2/1-345'
	'AcastyEVm003597t1/1-468'
	'AcastyEVm003597t3/1-351'
	'AllbanEVm001648t1/1-474'
	'AllbanEVm001648t3/1-351'
	'AllbanEVm001648t5/1-265'
	'AlpvirEVm003549t1/1-351'
	'AlpvirEVm003549t3/1-487'
	'AmpampEVm013982t1/1-241'
	'AmpampEVm013982t2/1-234'
	'AseaqCEVm005217t1/1-494'
	'AseaqCEVm005217t3/1-351'
	'AseaqSEVm005016t1/1-494'
	'BAE19914.1/1-352'[&!color=#d47d11]
	'Batser_EVm003067t1/1-385'
	'Battex_EVm003109t1/1-469'
	'Battex_EVm003109t3/1-467'
	'Battex_EVm003109t4/1-351'
	'BlagerEVm008416t1/1-352'
	'BommorEVm003840t1/1-353'
	'BraherEVm002701t1/1-351'
	'BraherEVm002701t3/1-293'
	'Branchiostoma_lanceolatum_CAH1246504.1/1-693'[&!color=#666666]
	'Branchiostoma_lanceolatum_CAH1246505.1/1-715'[&!color=#666666]
	'Branchiostoma_lanceolatum_CAH1247061.1/1-769'[&!color=#666666]
	'CAA45014.1/1-352'[&!color=#000000]
	'CAA49464.1/1-337'
	'CAB41352.1/1-371'
	'CAI8030420.1/1-355'[&!color=#000000]
	'CAI8030421.1/1-331'[&!color=#000000]
	'CDS18850.1/1-398'[&!color=#000000]
	'CDS27742.1/1-343'[&!color=#000000]
	'CDS29824.1/1-350'[&!color=#000000]
	'CDS29858.2/1-414'[&!color=#000000]
	'CDS36067.2/1-412'[&!color=#000000]
	'CDS41613.1/1-343'[&!color=#000000]
	'CDW52543.1/1-321'[&!color=#000000]
	'CUT99588.1/1-398'[&!color=#000000]
	'CalphiEVm002818t1/1-345'
	'CalsaY_EVm005767t1/1-351'
	'CalsinEVm003927t1/1-426'
	'CalsinEVm003927t2/1-351'
	'CalsinEVm003927t3/1-350'
	'CalsinEVm003927t5/1-353'
	'CarlonEVm002632t1/1-351'
	'CarlonEVm002632t2/1-366'
	'CarlonEVm002632t4/1-264'
	'CarlonEVm002632t5/1-404'
	'CarmaC_EVm005181t4__CarmaC_EVm005181t1_MERGE/1-677'
	'CarmaC_EVm006935t1/1-477'
	'CarmaC_EVm006935t2/1-421'
	'CarmaC_EVm006935t3/1-367'
	'CarmaY_EVm003118t1/1-692'
	'CarmaY_EVm006323t1/1-477'
	'CarmaY_EVm006323t2/1-421'
	'CarmaY_EVm006323t3/1-367'
	'CarmaY_EVm006323t4/1-367'
	'ChequaEVm003405t1/1-550'
	'ChequaEVm003405t3/1-505'
	'ChequaEVm003405t4/1-462'
	'ChequaEVm003405t5/1-351'
	'Cliant_EVm005202t1/1-345'
	'Cliant_EVm005202t2/1-362'
	'Clitri_EVm003362t1/1-411'
	'Clitri_EVm003362t2/1-366'
	'Clitri_EVm003362t3/1-345'
	'Coecly_EVm002532t1/1-351'
	'Cuaame_EVm004784t1/1-351'
	'Danio_rerio_XP_005157115.1/1-684'[&!color=#666666]
	'Danio_rerio_XP_009304717.2/1-684'[&!color=#666666]
	'Danio_rerio_XP_021331649.1/1-769'[&!color=#666666]
	'DapmagEVm005366t2/1-519'
	'DapmagEVm005366t5/1-528'
	'DromelEVm006045t1/1-353'
	'Emetal_EVm003698t1/1-345'
	'EotkanEVm004713t1/1-350'
	'EotkanEVm004713t2/1-377'
	'EriferEVm000419t1/1-351'
	'Erisi1_EVm008591t1/1-351'
	'Erisi1_EVm008591t2/1-345'
	'Erisi1_EVm008591t4/1-264'
	'EucserEVm009368t1/1-351'
	'Eumpic_EVm002336t1/1-351'
	'Eumpic_EVm002336t2/1-345'
	'Eumpic_EVm002336t5/1-263'
	'EupsupEVm007312t1/1-351'
	'EuraffEVm010330t1/1-398'
	'EuraffEVm010330t3/1-351'
	'GAA31871.1/1-345'[&!color=#000000]
	'GIX99000.1/1-349'[&!color=#000000]
	'GIX99004.1/1-351'[&!color=#000000]
	'GIY15014.1/1-350'[&!color=#000000]
	'GIY41095.1/1-362'[&!color=#cc0000]
	'GamcheEVm004568t1/1-448'
	'GamcheEVm004568t2/1-351'
	'Gasfor_EVm004741t1/1-351'
	'Gasfor_EVm004741t2/1-358'
	'GeclaM_EVm002389t1/1-751'
	'GeclaM_EVm002389t3/1-691'
	'GeclaM_EVm007738t1/1-367'
	'GeclaM_EVm007738t2/1-351'
	'Glyacu_EVm003140t1/1-414'
	'Glyacu_EVm003140t2/1-435'
	'Glyacu_EVm003140t3/1-351'
	'Glyacu_EVm003140t4/1-379'
	'Hetory_EVm003026t1/1-351'
	'Hetory_EVm003026t2/1-414'
	'Hetory_EVm003026t3/1-336'
	'Homo_sapiens_NP_001091982.1/1-671'[&!color=#666666]
	'Homo_sapiens_NP_001350330.1/1-762'[&!color=#666666]
	'Homo_sapiens_NP_006249.1/1-686'[&!color=#666666]
	'HyaaztEVm002414t1/1-727'
	'HyaaztEVm002414t2/1-466'
	'JanspE_EVm003314t1/1-345'
	'JanspE_EVm003314t2/1-351'
	'KAJ8040517.1/1-372'[&!color=#000000]
	'KAL5281771.1/1-353'[&!color=#000000]
	'LasentEVm002192t1/1-359'
	'LasentEVm002192t2/1-361'
	'LasentEVm002192t3/1-351'
	'LasentEVm002192t4/1-291'
	'LasentEVm002192t5/1-306'
	'LasentEVm002192t6/1-278'
	'LeppalEVm003531t1/1-540'
	'LeppalEVm003531t2/1-352'
	'LepsalEVm002952t1/1-624'
	'LepsalEVm002952t10/1-418'
	'LepsalEVm002952t11/1-418'
	'LepsalEVm002952t3/1-418'
	'LepsalEVm002952t4/1-418'
	'LepsalEVm002952t5/1-367'
	'LepsalEVm002952t6/1-367'
	'LepsalEVm002952t7/1-362'
	'LepsalEVm002952t8/1-362'
	'LepsalEVm002952t9/1-351'
	'Leptopilina_heterotoma_XP_043467466.1/1-745'[&!color=#666666]
	'Leptopilina_heterotoma_XP_043467467.1/1-678'[&!color=#666666]
	'Leptopilina_heterotoma_XP_043467468.1/1-674'[&!color=#666666]
	'LigexoEVm002734t1/1-351'
	'Lutra_lutra_XP_047559587.1/1-686'[&!color=#666666]
	'Lutra_lutra_XP_047559588.1/1-671'[&!color=#666666]
	'Lutra_lutra_XP_047575615.1/1-762'[&!color=#666666]
	'Lysamb_EVm003796t1/1-351'
	'Lysamb_EVm003796t2/1-345'
	'Lysamb_EVm003796t3/1-326'
	'MetlohEVm001211t1/1-351'
	'MetmagEVm003418t1/1-474'
	'MicwahEVm004589t1/1-283'
	'Minpug_EVm004621t1/1-553'
	'Minpug_EVm004621t2/1-449'
	'Minpug_EVm004621t3/1-352'
	'Munmic_EVm002809t1/1-351'
	'Munmic_EVm002809t2/1-436'
	'Munmic_EVm002809t4/1-329'
	'Munser_EVm004234t1/1-409'
	'Munser_EVm004234t2/1-351'
	'Munsim_EVm004543t1/1-378'
	'Munsim_EVm004543t4/1-351'
	'Muntra_EVm004145t1/1-351'
	'Muntra_EVm004145t2/1-357'
	'Muntra_EVm004145t3/1-345'
	'Muntra_EVm004145t6/1-378'
	'Mus_musculus_NP_001013855.1/1-671'[&!color=#666666]
	'Mus_musculus_NP_035290.1/1-686'[&!color=#666666]
	'Mus_musculus_Q61410.1/1-762'[&!color=#666666]
	'NP_001009234.1/1-351'[&!color=#669966]
	'NP_001075578.1/1-351'[&!color=#669966]
	'NP_001094392.1/1-351'[&!color=#669966]
	'NP_001128782.1/1-397'[&!color=#6699cc]
	'NP_001191420.1/1-352'[&!color=#000000]
	'NP_001426403.1/1-398'[&!color=#6699cc]
	'NP_002721.1/1-351'[&!color=#669966]
	'NP_002723.2/1-351'[&!color=#ffcc33]
	'NP_032880.1/1-351'[&!color=#669966]
	'NP_035230.1/1-351'[&!color=#6699cc]
	'NP_777009.1/1-351'[&!color=#669966]
	'NP_891993.1/1-398'[&!color=#6699cc]
	'NP_957317.1/1-395'[&!color=#6699cc]
	'Nemens_EVm002145t1/1-430'
	'Nemens_EVm002145t2/1-351'
	'Nemens_EVm002145t3/1-345'
	'Nemens_EVm002145t4/1-336'
	'Nemrot_EVm002373t1/1-425'
	'Nemrot_EVm002373t2/1-351'
	'Nemrot_EVm002373t3/1-345'
	'NeodenEVm004109t1/1-421'
	'NeodenEVm004109t2/1-453'
	'OraoraEVm003668t2/1-342'
	'PKACa1_Aquila_chrysaetos_S__berg2017/1-351'[&!color=#ff0000]
	'PKACa1_Callorhinchus_milii_S__berg2017/1-351'[&!color=#669966]
	'PKACb1_Callorhinchus_milii_S__berg2017/1-351'[&!color=#6699cc]
	'PKACx1_Homolog1_Petromyzon_marinus_S__berg2017/1-351'[&!color=#00cccc]
	'PKACx1_Homolog2_Petromyzon_marinus_S__berg2017/1-353'[&!color=#00cccc]
	'PNF16136.1/1-362'[&!color=#000000]
	'PalcarEVm002198t2/1-340'
	'PalcarEVm002198t3/1-346'
	'PalcarEVm002198t4/1-341'
	'PalcarEVm002198t5/1-339'
	'PalcarEVm002198t7/1-225'
	'Pan_paniscus_XP_003806380.1/1-686'[&!color=#666666]
	'Pan_paniscus_XP_003832316.1/1-762'[&!color=#666666]
	'Pan_paniscus_XP_034786478.1/1-671'[&!color=#666666]
	'Panar1_EVm005386t1/1-506'
	'Panar2_EVm004106t1/1-490'
	'Panar2_EVm004106t3/1-351'
	'Pararge_aegeria_XP_039756561.1/1-1070'[&!color=#666666]
	'Pararge_aegeria_XP_039756563.1/1-742'[&!color=#666666]
	'Pararge_aegeria_XP_039756565.1/1-719'[&!color=#666666]
	'ParausEVm004672t1/1-572'
	'ParausEVm004672t3/1-494'
	'ParausEVm004672t5/1-351'
	'ParnanEVm006323t2/1-351'
	'ParnanEVm006323t3/1-353'
	'ParnanEVm006323t4/1-322'
	'PenvanEVm002816t1/1-486'
	'PenvanEVm002816t2/1-484'
	'PenvanEVm002816t3/1-353'
	'PenvanEVm002816t4/1-351'
	'Pleaca_EVm006017t1/1-351'
	'PortriEVm002670t1/1-417'
	'PortriEVm002670t3/1-316'
	'PortriEVm002670t4/1-351'
	'ProbetEVm004867t1/1-479'
	'ProbetEVm004867t3/1-351'
	'ProcavEVm003077t1/1-478'
	'ProcavEVm003077t3/1-351'
	'Procl1_EVm005178t1/1-388'
	'Procl2_EVm006032t1/1-501'
	'ProebrEVm000847t2/1-273'
	'ProjalEVm001565t1/1-479'
	'ProjalEVm001565t2/1-351'
	'PromerEVm002981t1/1-478'
	'PromerEVm002981t3/1-351'
	'ProrecEVm002318t1/1-478'
	'ProrecEVm002318t2/1-351'
	'ProspeEVm001574t1/1-471'
	'ProspeEVm001574t2/1-351'
	'RamvarEVm006635t1/1-356'
	'RamvarEVm006635t2/1-351'
	'RanranEVm001845t1/1-351'
	'ScyparEVm003772t1/1-474'
	'ScyparEVm003772t3/1-351'
	'Solenopsis_invicta_XP_011168644.1/1-774'[&!color=#666666]
	'Solenopsis_invicta_XP_011168645.1/1-681'[&!color=#666666]
	'Solenopsis_invicta_XP_011168646.1/1-674'[&!color=#666666]
	'Spea_bombifrons_XP_053307124.1/1-685'[&!color=#666666]
	'Spea_bombifrons_XP_053307125.1/1-673'[&!color=#666666]
	'Spea_bombifrons_XP_053319211.1/1-784'[&!color=#666666]
	'Styrich_EVm004354t1/1-444'
	'Styrich_EVm004354t2/1-378'
	'SysdeE_EVm002662t1/1-420'
	'SysdeE_EVm002662t2/1-466'
	'SysdeE_EVm002662t3/1-351'
	'SysdeE_EVm002662t4/1-345'
	'SysdeP_EVm004463t1/1-351'
	'SysdeP_EVm004463t2/1-352'
	'Thodob_EVm005135t1/1-351'
	'ThyineEVm007642t1/1-465'
	'Uronit_EVm003813t1/1-351'
	'Uronit_EVm003813t2/1-345'
	'Vulpes_vulpes_XP_025853995.1/1-762'[&!color=#666666]
	'Vulpes_vulpes_XP_025870569.1/1-686'[&!color=#666666]
	'Vulpes_vulpes_XP_025870570.1/1-671'[&!color=#666666]
	'XP_001137476.1/1-398'[&!color=#6699cc]
	'XP_001497490.1/1-397'[&!color=#6699cc]
	'XP_002715938.1/1-398'[&!color=#6699cc]
	'XP_002751055.1/1-398'[&!color=#6699cc]
	'XP_002926859.1/1-397'[&!color=#6699cc]
	'XP_003123401.1/1-351'[&!color=#669966]
	'XP_003411263.1/1-398'[&!color=#6699cc]
	'XP_003413099.1/1-351'[&!color=#669966]
	'XP_003452629.1/1-381'[&!color=#6699cc]
	'XP_003777433.1/1-351'[&!color=#ffcc33]
	'XP_003824803.2/1-351'[&!color=#ffcc33]
	'XP_003911829.1/1-350'[&!color=#ffcc33]
	'XP_003935685.1/1-350'[&!color=#ffcc33]
	'XP_003990304.1/1-397'[&!color=#6699cc]
	'XP_004002181.1/1-397'[&!color=#6699cc]
	'XP_004026083.1/1-398'[&!color=#6699cc]
	'XP_004048149.4/1-351'[&!color=#ffcc33]
	'XP_004093239.1/1-343'[&!color=#ffcc33]
	'XP_004262996.1/1-397'[&!color=#6699cc]
	'XP_004277471.1/1-351'[&!color=#669966]
	'XP_004321739.1/1-397'[&!color=#6699cc]
	'XP_004399036.1/1-351'[&!color=#669966]
	'XP_004413526.1/1-358'[&!color=#6699cc]
	'XP_004582152.1/1-398'[&!color=#6699cc]
	'XP_004748298.1/1-351'[&!color=#669966]
	'XP_004752768.1/1-397'[&!color=#6699cc]
	'XP_004841433.1/1-396'[&!color=#6699cc]
	'XP_005022336.1/1-397'[&!color=#6699cc]
	'XP_005204430.2/1-397'[&!color=#6699cc]
	'XP_005238508.1/1-398'[&!color=#6699cc]
	'XP_005294492.1/1-398'[&!color=#6699cc]
	'XP_005581927.3/1-350'[&!color=#ffcc33]
	'XP_005588291.1/1-351'[&!color=#669966]
	'XP_005611897.1/1-359'[&!color=#669966]
	'XP_005678227.1/1-397'[&!color=#6699cc]
	'XP_005887485.1/1-397'[&!color=#6699cc]
	'XP_005993903.1/1-398'[&!color=#6699cc]
	'XP_006036535.1/1-401'[&!color=#669966]
	'XP_006120356.1/1-398'[&!color=#6699cc]
	'XP_006190243.1/1-397'[&!color=#6699cc]
	'XP_006206008.1/1-397'[&!color=#6699cc]
	'XP_006259103.1/1-398'[&!color=#6699cc]
	'XP_006271168.2/1-380'[&!color=#669966]
	'XP_006635041.1/1-396'[&!color=#6699cc]
	'XP_006736995.1/1-397'[&!color=#6699cc]
	'XP_006751542.1/1-351'[&!color=#669966]
	'XP_006918822.1/1-343'[&!color=#669966]
	'XP_006919416.1/1-397'[&!color=#6699cc]
	'XP_006928552.1/1-360'[&!color=#669966]
	'XP_007068790.1/1-398'[&!color=#6699cc]
	'XP_007079249.1/1-397'[&!color=#6699cc]
	'XP_007098199.1/1-360'[&!color=#669966]
	'XP_007106230.1/1-397'[&!color=#6699cc]
	'XP_007173069.1/1-397'[&!color=#6699cc]
	'XP_007524785.1/1-397'[&!color=#6699cc]
	'XP_007907568.1/1-411'[&!color=#669966]
	'XP_007907570.1/1-406'[&!color=#669966]
	'XP_007967620.3/1-350'[&!color=#ffcc33]
	'XP_008406262.1/1-380'[&!color=#6699cc]
	'XP_008688894.1/1-397'[&!color=#6699cc]
	'XP_009086835.1/1-396'[&!color=#6699cc]
	'XP_009191954.2/1-351'[&!color=#669966]
	'XP_009272633.1/1-404'[&!color=#6699cc]
	'XP_009332173.1/1-428'[&!color=#6699cc]
	'XP_009671529.1/1-398'[&!color=#6699cc]
	'XP_010361268.1/1-350'[&!color=#ffcc33]
	'XP_010764737.1/1-380'[&!color=#6699cc]
	'XP_010858596.1/1-397'[&!color=#6699cc]
	'XP_010952449.1/1-348'[&!color=#669966]
	'XP_010961634.1/1-397'[&!color=#6699cc]
	'XP_010985447.2/1-397'[&!color=#6699cc]
	'XP_011756748.1/1-350'[&!color=#ffcc33]
	'XP_011804277.1/1-350'[&!color=#ffcc33]
	'XP_011825536.1/1-350'[&!color=#ffcc33]
	'XP_011912037.1/1-293'[&!color=#ffcc33]
	'XP_011949526.1/1-428'[&!color=#669966]
	'XP_012873764.1/1-398'[&!color=#6699cc]
	'XP_012889704.1/1-343'[&!color=#669966]
	'XP_012923870.1/1-343'[&!color=#669966]
	'XP_013033351.1/1-397'[&!color=#6699cc]
	'XP_013367808.1/1-351'[&!color=#669966]
	'XP_014071118.1/1-389'[&!color=#6699cc]
	'XP_014321257.1/1-298'[&!color=#669966]
	'XP_014433516.2/1-370'[&!color=#669966]
	'XP_014685586.1/1-397'[&!color=#6699cc]
	'XP_014738941.1/1-398'[&!color=#6699cc]
	'XP_014777146.1/1-435'[&!color=#000000]
	'XP_014777152.2/1-353'[&!color=#000000]
	'XP_014777154.1/1-351'[&!color=#000000]
	'XP_014973340.1/1-350'[&!color=#ffcc33]
	'XP_014978605.1/1-351'[&!color=#669966]
	'XP_014999180.1/1-398'[&!color=#6699cc]
	'XP_015360249.1/1-398'[&!color=#6699cc]
	'XP_015491800.1/1-398'[&!color=#6699cc]
	'XP_016017636.1/1-351'[&!color=#669966]
	'XP_017398914.1/1-347'[&!color=#ffcc33]
	'XP_017533791.1/1-397'[&!color=#6699cc]
	'XP_017728530.1/1-350'[&!color=#ffcc33]
	'XP_017906682.1/1-351'[&!color=#669966]
	'XP_018528690.1/1-380'[&!color=#6699cc]
	'XP_019269512.1/1-397'[&!color=#6699cc]
	'XP_019386736.1/1-398'[&!color=#6699cc]
	'XP_019657128.1/1-355'[&!color=#669966]
	'XP_019936971.1/1-379'[&!color=#6699cc]
	'XP_020011572.1/1-351'[&!color=#669966]
	'XP_020310813.1/1-386'[&!color=#6699cc]
	'XP_020627238.1/1-349'[&!color=#000000]
	'XP_020656074.1/1-471'[&!color=#669966]
	'XP_020746931.1/1-397'[&!color=#6699cc]
	'XP_020772274.1/1-351'[&!color=#669966]
	'XP_020844346.1/1-435'[&!color=#6699cc]
	'XP_020850596.1/1-352'[&!color=#669966]
	'XP_020897504.1/1-351'[&!color=#000000]
	'XP_020952020.1/1-397'[&!color=#6699cc]
	'XP_021052733.1/1-398'[&!color=#6699cc]
	'XP_021261318.1/1-401'[&!color=#6699cc]
	'XP_021455625.1/1-389'[&!color=#6699cc]
	'XP_021524942.2/1-330'[&!color=#ffcc33]
	'XP_021545994.1/1-397'[&!color=#6699cc]
	'XP_021561258.1/1-351'[&!color=#669966]
	'XP_022414311.1/1-351'[&!color=#669966]
	'XP_022436681.1/1-397'[&!color=#6699cc]
	'XP_022600053.1/1-380'[&!color=#6699cc]
	'XP_022792384.1/1-348'[&!color=#000000]
	'XP_023069177.2/1-350'[&!color=#ffcc33]
	'XP_023724462.1/1-352'[&!color=#000000]
	'XP_023990136.1/1-351'[&!color=#669966]
	'XP_024092812.1/1-351'[&!color=#669966]
	'XP_024207672.1/1-351'[&!color=#669966]
	'XP_024412777.1/1-351'[&!color=#669966]
	'XP_024421370.1/1-397'[&!color=#6699cc]
	'XP_025008715.1/1-587'[&!color=#6699cc]
	'XP_025067305.1/1-401'[&!color=#6699cc]
	'XP_025149457.1/1-351'[&!color=#669966]
	'XP_025215713.1/1-350'[&!color=#ffcc33]
	'XP_025718923.1/1-351'[&!color=#669966]
	'XP_025771589.1/1-327'[&!color=#669966]
	'XP_025790799.1/1-397'[&!color=#6699cc]
	'XP_025839230.1/1-343'[&!color=#669966]
	'XP_025860569.1/1-397'[&!color=#6699cc]
	'XP_026098175.1/1-394'[&!color=#6699cc]
	'XP_026261927.1/1-398'[&!color=#6699cc]
	'XP_026343903.1/1-351'[&!color=#669966]
	'XP_026353501.1/1-397'[&!color=#6699cc]
	'XP_026873188.2/1-395'[&!color=#6699cc]
	'XP_027465719.1/1-355'[&!color=#6699cc]
	'XP_027706877.1/1-352'[&!color=#669966]
	'XP_027944656.1/1-351'[&!color=#669966]
	'XP_027958248.1/1-397'[&!color=#6699cc]
	'XP_028443473.1/1-380'[&!color=#6699cc]
	'XP_028919912.1/1-398'[&!color=#6699cc]
	'XP_028924707.1/1-351'[&!color=#669966]
	'XP_028977286.1/1-386'[&!color=#6699cc]
	'XP_029074413.1/1-351'[&!color=#669966]
	'XP_029083527.1/1-397'[&!color=#6699cc]
	'XP_029473832.1/1-398'[&!color=#6699cc]
	'XP_029532911.1/1-386'[&!color=#6699cc]
	'XP_029774641.1/1-343'[&!color=#669966]
	'XP_030061640.1/1-398'[&!color=#6699cc]
	'XP_030228392.1/1-381'[&!color=#6699cc]
	'XP_030735716.1/1-351'[&!color=#669966]
	'XP_030852244.1/1-352'[&!color=#000000]
	'XP_031410720.1/1-398'[&!color=#6699cc]
	'XP_031506161.1/1-401'[&!color=#6699cc]
	'XP_031545368.1/1-348'[&!color=#669966]
	'XP_031721231.1/1-354'[&!color=#6699cc]
	'XP_031723608.1/1-378'[&!color=#333300]
	'XP_031755570.1/1-396'[&!color=#6699cc]
	'XP_032025825.1/1-351'[&!color=#669966]
	'XP_032146674.1/1-381'[&!color=#ffcc33]
	'XP_032251948.1/1-351'[&!color=#669966]
	'XP_032280849.1/1-397'[&!color=#6699cc]
	'XP_032321344.1/1-351'[&!color=#669966]
	'XP_032691784.1/1-351'[&!color=#669966]
	'XP_032753092.1/1-398'[&!color=#6699cc]
	'XP_032990255.1/1-351'[&!color=#669966]
	'XP_033093044.1/1-350'[&!color=#ffcc33]
	'XP_033096891.1/1-351'[&!color=#000000]
	'XP_033637041.1/1-352'[&!color=#000000]
	'XP_033710073.1/1-351'[&!color=#669966]
	'XP_034438332.1/1-380'[&!color=#6699cc]
	'XP_034789850.1/1-398'[&!color=#6699cc]
	'XP_034802608.3/1-351'[&!color=#669966]
	'XP_034852671.1/1-351'[&!color=#669966]
	'XP_034874052.1/1-397'[&!color=#6699cc]
	'XP_034960730.1/1-399'[&!color=#669966]
	'XP_034977488.1/1-398'[&!color=#6699cc]
	'XP_035141094.2/1-431'[&!color=#669966]
	'XP_035189063.1/1-400'[&!color=#6699cc]
	'XP_035231453.1/1-365'[&!color=#cc0000]
	'XP_035231454.1/1-353'[&!color=#cc0000]
	'XP_035272083.1/1-394'[&!color=#6699cc]
	'XP_035509381.1/1-377'[&!color=#6699cc]
	'XP_035578260.1/1-351'[&!color=#669966]
	'XP_035630483.1/1-386'[&!color=#6699cc]
	'XP_035922408.1/1-351'[&!color=#669966]
	'XP_035945797.1/1-397'[&!color=#6699cc]
	'XP_036096912.1/1-351'[&!color=#669966]
	'XP_036111425.1/1-397'[&!color=#6699cc]
	'XP_036355164.1/1-408'[&!color=#000000]
	'XP_036702683.1/1-351'[&!color=#669966]
	'XP_036725002.1/1-397'[&!color=#6699cc]
	'XP_036970185.1/1-377'[&!color=#6699cc]
	'XP_037001706.1/1-351'[&!color=#669966]
	'XP_037019845.1/1-397'[&!color=#6699cc]
	'XP_037682705.1/1-354'[&!color=#6699cc]
	'XP_038048586.1/1-352'[&!color=#000000]
	'XP_038269399.1/1-398'[&!color=#6699cc]
	'XP_038282279.1/1-393'[&!color=#669966]
	'XP_038601956.1/1-398'[&!color=#6699cc]
	'XP_038857981.1/1-389'[&!color=#6699cc]
	'XP_039667631.1/1-394'[&!color=#6699cc]
	'XP_039984537.1/1-380'[&!color=#6699cc]
	'XP_040202249.1/1-385'[&!color=#669966]
	'XP_040216527.1/1-396'[&!color=#6699cc]
	'XP_040263885.1/1-396'[&!color=#6699cc]
	'XP_040485128.1/1-351'[&!color=#669966]
	'XP_041063957.1/1-403'[&!color=#6699cc]
	'XP_041475079.1/1-352'[&!color=#000000]
	'XP_042190831.1/1-400'[&!color=#6699cc]
	'XP_042200598.1/1-356'[&!color=#669966]
	'XP_042200599.1/1-342'[&!color=#669966]
	'XP_042272632.1/1-380'[&!color=#6699cc]
	'XP_042304986.1/1-399'[&!color=#669966]
	'XP_042319367.1/1-401'[&!color=#6699cc]
	'XP_042784600.1/1-360'[&!color=#669966]
	'XP_042808336.1/1-397'[&!color=#6699cc]
	'XP_043731824.1/1-397'[&!color=#6699cc]
	'XP_043767172.1/1-351'[&!color=#669966]
	'XP_044217012.1/1-380'[&!color=#6699cc]
	'XP_044309521.1/1-410'[&!color=#669966]
	'XP_045147759.1/1-398'[&!color=#6699cc]
	'XP_045160042.1/1-382'[&!color=#000000]
	'XP_045160046.1/1-354'[&!color=#000000]
	'XP_045224181.1/1-398'[&!color=#6699cc]
	'XP_045406702.1/1-351'[&!color=#669966]
	'XP_045657873.1/1-397'[&!color=#6699cc]
	'XP_045667962.1/1-351'[&!color=#669966]
	'XP_045691302.1/1-397'[&!color=#6699cc]
	'XP_045708984.1/1-351'[&!color=#669966]
	'XP_045718825.1/1-351'[&!color=#669966]
	'XP_045753271.1/1-397'[&!color=#6699cc]
	'XP_045846568.1/1-351'[&!color=#669966]
	'XP_045862724.1/1-397'[&!color=#6699cc]
	'XP_046154073.1/1-386'[&!color=#6699cc]
	'XP_046544767.1/1-351'[&!color=#000000]
	'XP_046544768.1/1-349'[&!color=#000000]
	'XP_046984457.1/1-353'[&!color=#000000]
	'XP_047014116.1/1-394'[&!color=#6699cc]
	'XP_047556349.1/1-351'[&!color=#669966]
	'XP_047581180.1/1-397'[&!color=#6699cc]
	'XP_047632791.1/1-351'[&!color=#669966]
	'XP_048585992.1/1-350'[&!color=#000000]
	'XP_048585993.1/1-345'[&!color=#000000]
	'XP_048651300.1/1-326'[&!color=#669966]
	'XP_048716804.1/1-398'[&!color=#6699cc]
	'XP_049514813.1/1-455'[&!color=#000000]
	'XP_049514819.1/1-370'[&!color=#000000]
	'XP_050568365.1/1-397'[&!color=#6699cc]
	'XP_050617199.1/1-350'[&!color=#ffcc33]
	'XP_050715590.1/1-450'[&!color=#000000]
	'XP_050715595.1/1-366'[&!color=#000000]
	'XP_050756927.1/1-398'[&!color=#6699cc]
	'XP_051480863.1/1-398'[&!color=#6699cc]
	'XP_051768361.1/1-395'[&!color=#6699cc]
	'XP_052776633.1/1-377'[&!color=#000000]
	'XP_052776634.1/1-351'[&!color=#000000]
	'XP_052833658.1/1-344'[&!color=#000000]
	'XP_053201048.1/1-389'[&!color=#000000]
	'XP_053549289.1/1-396'[&!color=#6699cc]
	'XP_053574031.1/1-385'[&!color=#669966]
	'XP_053753041.1/1-360'[&!color=#669966]
	'XP_054111079.1/1-349'[&!color=#ffcc33]
	'XP_054142330.1/1-351'[&!color=#6699cc]
	'XP_054317711.1/1-351'[&!color=#669966]
	'XP_054340923.1/1-398'[&!color=#6699cc]
	'XP_054357543.1/1-351'[&!color=#ffcc33]
	'XP_054573339.1/1-351'[&!color=#669966]
	'XP_054577172.1/1-351'[&!color=#6699cc]
	'XP_054689411.1/1-398'[&!color=#6699cc]
	'XP_054706249.1/1-373'[&!color=#cc0000]
	'XP_054722131.1/1-375'[&!color=#000000]
	'XP_054722135.1/1-370'[&!color=#000000]
	'XP_054722139.1/1-351'[&!color=#000000]
	'XP_055150378.1/1-340'[&!color=#ffcc33]
	'XP_055227934.1/1-351'[&!color=#669966]
	'XP_055477218.1/1-351'[&!color=#669966]
	'XP_055924694.1/1-363'[&!color=#cc0000]
	'XP_055929360.1/1-476'[&!color=#000000]
	'XP_055929361.1/1-474'[&!color=#000000]
	'XP_057298604.1/1-349'[&!color=#000000]
	'XP_057397273.1/1-351'[&!color=#669966]
	'XP_058159241.1/1-398'[&!color=#6699cc]
	'XP_058287144.1/1-384'[&!color=#ffcc33]
	'XP_058903525.1/1-397'[&!color=#6699cc]
	'XP_058915742.1/1-351'[&!color=#669966]
	'XP_058951243.1/1-348'[&!color=#000000]
	'XP_059245191.1/1-351'[&!color=#669966]
	'XP_059863839.1/1-351'[&!color=#669966]
	'XP_059880326.1/1-397'[&!color=#6699cc]
	'XP_059995643.1/1-351'[&!color=#6699cc]
	'XP_060000998.1/1-351'[&!color=#669966]
	'XP_060037847.1/1-351'[&!color=#669966]
	'XP_060088095.1/1-398'[&!color=#6699cc]
	'XP_060096673.1/1-380'[&!color=#669966]
	'XP_060477711.1/1-397'[&!color=#6699cc]
	'XP_060489548.1/1-360'[&!color=#669966]
	'XP_060620877.2/1-399'[&!color=#669966]
	'XP_060629810.2/1-398'[&!color=#6699cc]
	'XP_061039937.1/1-397'[&!color=#6699cc]
	'XP_061046365.1/1-351'[&!color=#669966]
	'XP_061175360.1/1-408'[&!color=#000000]
	'XP_061175363.1/1-375'[&!color=#000000]
	'XP_061421099.1/1-351'[&!color=#00cccc]
	'XP_061421175.1/1-366'[&!color=#00cccc]
	'XP_061433397.1/1-419'[&!color=#00cccc]
	'XP_061433398.1/1-409'[&!color=#00cccc]
	'XP_061433401.1/1-363'[&!color=#00cccc]
	'XP_062034205.1/1-351'[&!color=#669966]
	'XP_062047613.1/1-351'[&!color=#6699cc]
	'XP_062252071.1/1-380'[&!color=#6699cc]
	'XP_062280058.1/1-380'[&!color=#6699cc]
	'XP_062411603.1/1-395'[&!color=#6699cc]
	'XP_062508933.1/1-350'[&!color=#000000]
	'XP_062826586.1/1-399'[&!color=#669966]
	'XP_062834169.1/1-417'[&!color=#6699cc]
	'XP_063403341.1/1-372'[&!color=#000000]
	'XP_063882787.1/1-456'[&!color=#000000]
	'XP_063882789.1/1-375'[&!color=#000000]
	'XP_063882794.1/1-372'[&!color=#000000]
	'XP_063963158.1/1-349'[&!color=#000000]
	'XP_064107573.1/1-507'[&!color=#000000]
	'XP_064189486.1/1-394'[&!color=#6699cc]
	'XP_064311478.1/1-398'[&!color=#6699cc]
	'XP_064387110.1/1-346'[&!color=#000000]
	'XP_064476347.1/1-351'[&!color=#000000]
	'XP_064604240.1/1-351'[&!color=#000000]
	'XP_064604241.1/1-345'[&!color=#000000]
	'XP_064928755.1/1-599'[&!color=#6699cc]
	'XP_065069436.1/1-364'[&!color=#000000]
	'XP_065185197.1/1-357'[&!color=#000000]
	'XP_065596999.1/1-398'[&!color=#6699cc]
	'XP_065657193.1/1-351'[&!color=#000000]
	'XP_065730280.1/1-351'[&!color=#669966]
	'XP_065738122.1/1-397'[&!color=#6699cc]
	'XP_065834433.1/1-349'[&!color=#000000]
	'XP_065921853.1/1-372'[&!color=#000000]
	'XP_066922137.1/1-346'[&!color=#000000]
	'XP_066952373.1/1-483'[&!color=#000000]
	'XP_067028477.1/1-348'[&!color=#000000]
	'XP_067085673.1/1-386'[&!color=#6699cc]
	'XP_067130343.1/1-469'[&!color=#000000]
	'XP_067130350.1/1-362'[&!color=#000000]
	'XP_067130351.1/1-351'[&!color=#000000]
	'XP_067589666.1/1-351'[&!color=#669966]
	'XP_067679350.1/1-351'[&!color=#000000]
	'XP_067679352.1/1-351'[&!color=#000000]
	'XP_067964617.1/1-351'[&!color=#00cccc]
	'XP_067964626.1/1-317'[&!color=#00cccc]
	'XP_068234139.1/1-369'[&!color=#000000]
	'XP_068392998.1/1-351'[&!color=#669966]
	'XP_068396284.1/1-397'[&!color=#6699cc]
	'XP_068563534.1/1-380'[&!color=#6699cc]
	'XP_068583818.1/1-351'[&!color=#333300]
	'XP_068677588.1/1-348'[&!color=#000000]
	'XP_068728410.1/1-599'[&!color=#000000]
	'XP_068728412.1/1-348'[&!color=#000000]
	'XP_068728412.1/2-349'[&!color=#000000]
	'XP_069125832.1/1-411'[&!color=#000000]
	'XP_069125833.1/1-377'[&!color=#000000]
	'XP_069163564.1/1-463'[&!color=#000000]
	'XP_069446923.1/1-351'[&!color=#669966]
	'XP_069452322.1/1-397'[&!color=#6699cc]
	'XP_069460080.1/1-403'[&!color=#669966]
	'XP_069497708.1/1-398'[&!color=#6699cc]
	'XP_069645192.1/1-398'[&!color=#6699cc]
	'XP_069795449.1/1-351'[&!color=#6699cc]
	'XP_069858242.1/1-351'[&!color=#669966]
	'XP_069900952.1/1-397'[&!color=#6699cc]
	'XP_069959034.1/1-462'[&!color=#000000]
	'XP_070000929.1/1-473'[&!color=#000000]
	'XP_070196432.1/1-354'[&!color=#000000]
	'XP_070196435.1/1-354'[&!color=#000000]
	'XP_070196437.1/1-352'[&!color=#000000]
	'XP_071039444.1/1-368'[&!color=#cc0000]
	'XP_071043855.1/1-442'[&!color=#000000]
	'XP_071043867.1/1-372'[&!color=#000000]
	'XP_071200584.1/1-386'[&!color=#6699cc]
	'XP_071458094.1/1-359'[&!color=#669966]
	'XP_071490476.1/1-365'
	'XP_071490478.1/1-352'[&!color=#000000]
	'XP_071552597.1/1-315'[&!color=#000000]
	'XP_071552599.1/1-313'[&!color=#000000]
	'XP_071799226.1/1-352'[&!color=#000000]
	'XP_071846221.1/1-351'[&!color=#000000]
	'XP_071846230.1/1-339'[&!color=#000000]
	'XP_071954338.1/1-378'[&!color=#000000]
	'XP_071954339.1/1-355'[&!color=#000000]
	'XP_072173287.1/1-365'
	'XP_072173288.1/1-352'[&!color=#000000]
	'XP_073259410.1/1-349'[&!color=#000000]
	'XP_073259411.1/1-348'[&!color=#000000]
	'XP_528314.3/1-351'[&!color=#ffcc33]
	'XP_537099.1/1-397'[&!color=#6699cc]
	'XibtulEVm003686t1/1-347'
	'sp|A8XW88.2|KAPC1_CAEBR/1-358'[&!color=#000000]
	'sp|P22694.2|KAPCB_HUMAN/1-351'[&!color=#6699cc]
	'sp|P49673.1|KAPC_ASCSU/1-337'
;
end;
begin trees;
	tree tree_1 = [&R] ('AAA51610.1/1-375'[&!color=#8eb361]:0.228062,('AAC46513.1/1-360'[&!color=#8eb361]:0.132691,((((((((('ACT63838.1/1-350'[&!color=#487e86]:0.007019,'ACY70571.1/1-350'[&!color=#487e86]:2.0E-6)[&label="/1/100",!color=#487e86]:0.190774,(('CDS18850.1/1-398'[&!color=#487e86]:1.0E-6,'CUT99588.1/1-398'[&!color=#487e86]:1.0E-6)[&label="/1/100",!color=#487e86]:0.452069,'CDS29824.1/1-350'[…
end;
begin figtree;
	set appearance.backgroundColorAttribute="Default";
	set appearance.backgroundColour=#ffffff;
	set appearance.branchColorAttribute="User selection";
	set appearance.branchColorGradient=false;
	set appearance.branchLineWidth=1.0;
	set appearance.branchMinLineWidth=0.0;
	set appearance.branchWidthAttribute="Fixed";
	set appearance.foregroundColour=#000000;
	set appearance.hilightingGradient=false;
	set appearance.selectionColour=#2d3680;
	set branchLabels.colorAttribute="User selection";
	set branchLabels.displayAttribute="label";
	set branchLabels.fontName=".AppleSystemUIFont";
	set branchLabels.fontSize=11;
	set branchLabels.fontStyle=0;
	set branchLabels.isShown=true;
	set branchLabels.significantDigits=4;
	set layout.expansion=0;
	set layout.layoutType="POLAR";
	set layout.zoom=257;
	set legend.attribute="label";
	set legend.fontSize=10.0;
	set legend.isShown=false;
	set legend.significantDigits=4;
	set nodeBars.barWidth=4.0;
	set nodeBars.displayAttribute=null;
	set nodeBars.isShown=false;
	set nodeLabels.colorAttribute="User selection";
	set nodeLabels.displayAttribute="Node ages";
	set nodeLabels.fontName=".AppleSystemUIFont";
	set nodeLabels.fontSize=8;
	set nodeLabels.fontStyle=0;
	set nodeLabels.isShown=false;
	set nodeLabels.significantDigits=4;
	set nodeShapeExternal.colourAttribute="User selection";
	set nodeShapeExternal.isShown=false;
	set nodeShapeExternal.minSize=10.0;
	set nodeShapeExternal.scaleType=Width;
	set nodeShapeExternal.shapeType=Circle;
	set nodeShapeExternal.size=4.0;
	set nodeShapeExternal.sizeAttribute="Fixed";
	set nodeShapeInternal.colourAttribute="User selection";
	set nodeShapeInternal.isShown=false;
	set nodeShapeInternal.minSize=10.0;
	set nodeShapeInternal.scaleType=Width;
	set nodeShapeInternal.shapeType=Circle;
	set nodeShapeInternal.size=4.0;
	set nodeShapeInternal.sizeAttribute="Fixed";
	set polarLayout.alignTipLabels=false;
	set polarLayout.angularRange=0;
	set polarLayout.rootAngle=0;
	set polarLayout.rootLength=100;
	set polarLayout.showRoot=true;
	set radialLayout.spread=0.0;
	set rectilinearLayout.alignTipLabels=false;
	set rectilinearLayout.curvature=0;
	set rectilinearLayout.rootLength=100;
	set scale.offsetAge=0.0;
	set scale.rootAge=1.0;
	set scale.scaleFactor=1.0;
	set scale.scaleRoot=false;
	set scaleAxis.automaticScale=true;
	set scaleAxis.fontSize=8.0;
	set scaleAxis.isShown=false;
	set scaleAxis.lineWidth=1.0;
	set scaleAxis.majorTicks=1.0;
	set scaleAxis.minorTicks=0.5;
	set scaleAxis.origin=0.0;
	set scaleAxis.reverseAxis=false;
	set scaleAxis.showGrid=true;
	set scaleBar.automaticScale=true;
	set scaleBar.fontSize=10.0;
	set scaleBar.isShown=true;
	set scaleBar.lineWidth=1.0;
	set scaleBar.scaleRange=0.0;
	set tipLabels.colorAttribute="User selection";
	set tipLabels.displayAttribute="Names";
	set tipLabels.fontName=".AppleSystemUIFont";
	set tipLabels.fontSize=12;
	set tipLabels.fontStyle=0;
	set tipLabels.isShown=false;
	set tipLabels.significantDigits=4;
	set trees.order=true;
	set trees.orderType="decreasing";
	set trees.rooting=true;
	set trees.rootingType="User Selection";
	set trees.transform=false;
	set trees.transformType="cladogram";
end;
