# Supplementary material for: Crustacean Protein Kinases A and C: Bioinformatic Characterization in Decapods and Other Non-Model Organisms
Source: Int J Mol Sci. 2025 Oct 30;26(21):10585. doi: 10.3390/ijms262110585 (PMC12608923; doi:10.3390/ijms262110585)
Supplement: Supplementary file 1 [file ijms-26-10585-s001.zip › Supplementary Materials/PKAreg/PKAregulatory_aligned.fasta.clipkit.treefile]

(AAA27980.1/1-376:0.0111390405,(AAN78131.1/1-373:0.2306307097,(((((((((((AcafosEVm011899t1/1-398:0.0228828782,(AcafosEVm013387t1/1-369:0.0000010001,AcafosEVm013387t3/1-338:0.1263951112)/0.333/94:0.0000027893)/1/100:0.0739629469,EuraffEVm011166t1/1-374:0.1277044767)/1/100:0.1687879239,((((EucserEVm007891t1/1-396:0.1362550554,EucserEVm008135t1/1-388:0.1816625398)/1/100:0.0751957428,LercypEVm006347t1/1-391:0.2516342979)/1/100:0.1290840462,ParnanEVm007606t1/1-410:0.1675031505)/0.988/100:0.0820120841,LepsalEVm006726t1/1-379:0.4065104402)/0.987/100:0.0562644377)/1/100:0.1346878046,(((((((((((AcapurEVm003344t1/1-372:0.0000010001,AcastyEVm005361t1/1-372:0.0000010001)/0.333/97:0.0000024747,(AcapurEVm003344t2/1-324:0.0000026855,AcastyEVm005361t2/1-324:0.0000020181)/1/100:0.0361795305)/1/89:0.0250890587,((((AllbanEVm003038t1/1-368:0.0000020408,AllbanEVm003038t2/1-327:0.0162559718)/1/100:0.1476875421,(HaltriEVm001506t1/1-372:0.0034346582,HaltriEVm001506t3/1-324:0.0382798427)/1/100:0.0368563655)/0.998/98:0.0149469340,NeodenEVm005565t1/1-372:0.0049281823)/0.998/80:0.0149692654,(((((((AlpvirEVm005474t2/1-324:0.0205023215,((Batser_EVm003578t1/1-347:0.0180187494,Battex_EVm004916t1/1-347:0.0000025084)/1/100:0.0888575111,Battex_EVm004916t2/1-324:0.0000020967)/1/100:0.0691156573)/0.333/86:0.0000025886,((Cuaame_EVm004420t2/1-324:0.0000021961,(MacrosEVm001644t1/1-324:0.0000023175,XP_066943473.1/1-327:0.0234260111)/0.998/100:0.0070891918)/0.333/91:0.0000024768,(((JanspE_EVm003032t2/1-324:0.0206333433,Thodob_EVm004718t2/1-324:0.0205130684)/0.974/99:0.0068271342,ParausEVm008718t2/1-324:0.0067699974)/1/97:0.0136920828,PalcarEVm003319t1/1-296:0.0000020216)/0.915/86:0.0069318187)/0.965/87:0.0070995545)/1/100:0.0335152335,(Hetory_EVm003609t2/1-324:0.0068359438,Styrich_EVm005613t2/1-324:0.0136886059)/0.989/98:0.0136755071)/0.333/85:0.0000022541,Pleaca_EVm005591t3/1-324:0.0000027291)/1/88:0.0409905135,Pleaca_EVm005591t2/1-327:0.0083221477)/1/88:0.0657475385,Pleaca_EVm005591t1/1-372:0.0000020388)/0.977/86:0.0049509443,(Hetory_EVm003609t1/1-372:0.0000022109,Styrich_EVm005613t1/1-372:0.0149158151)/0.997/94:0.0099295608)/0.68/79:0.0049607046)/0.333/78:0.0000029082)/0.998/97:0.0049838697,(((Glyacu_EVm003950t1/1-372:0.0000020513,Glyacu_EVm003950t2/1-324:0.0357879989)/1/100:0.0349474437,(((JanspE_EVm003032t1/1-372:0.0049158106,((((OplsP2_EVm002644t1/1-324:0.0000000000,SysdeP_EVm004173t2/1-324:0.0000000000):0.0000027256,SysdeE_EVm003848t2/1-324:0.0000024372)/1/100:0.0364544829,SysdeP_EVm004173t1/1-370:0.0000020958)/0.333/92:0.0000025780,SysdeE_EVm003848t1/1-372:0.0000023060)/1/100:0.0302358596)/0.995/74:0.0100105149,(((Nemens_EVm002710t1/1-375:0.0000020668,Nemrot_EVm002968t1/1-372:0.0000023536)/0.817/100:0.0053459416,((Penmo1_EVm003323t1/1-264:0.0000010001,(((Penmo2_EVm002676t2/1-281:0.0000024631,XP_069981583.1/1-324:0.0000024349)/0.334/100:0.0006310461,XP_069981577.1/1-360:0.1699211633)/0.525/70:0.1368667604,XP_069981587.1/1-296:0.0000010001)/0.333/92:0.0000023363)/0.333/80:0.0000028296,(Penmo2_EVm002676t1/1-325:0.0000010001,(PenvanEVm004491t1/1-372:0.0000010001,XP_069981575.1/1-387:0.0000010001)/0.333/92:0.0000020628)/0.333/46:0.0000020850)/1/100:0.0333478059)/1/100:0.0183563562,Thodob_EVm004718t1/1-372:0.0200424489)/0.333/89:0.0000023416)/0.77/77:0.0059766014,ParausEVm008718t1/1-372:0.0098386158)/0.996/73:0.0060500125)/0.333/70:0.0000025693,(HalrubEVm000741t1/1-355:0.0000024452,KAK7078690.1/1-261:0.0000020211)/0.996/100:0.0112828290)/0.652/75:0.0059612942)/0.333/72:0.0000024576,((((((((((((((AcastyEVm006614t1/1-324:0.0000010001,Clitri_EVm005216t1/1-324:0.0000010001)/0.333/98:0.0000023817,Cliant_EVm006210t1/1-324:0.0066311005)/0.997/100:0.0066381479,Clivit_EVm003729t2/1-324:0.0000026186)/0.333/98:0.0000023204,Clivit_EVm003729t1/1-372:0.0278195159)/1/99:0.0483999456,(PortriEVm003339t4/1-324:0.0000010001,ScyparEVm005208t2/1-324:0.0000010001)/0.922/100:0.0066120779)/0.998/55:0.0105858032,CalphiEVm002436t2/1-324:0.0000027743)/0.981/55:0.0057248198,((AnajapEVm003498t1/1-372:0.0259754432,((AnajapEVm003498t2/1-324:0.0000000000,MetmagEVm005646t1/1-324:0.0000000000):0.0000010001,Canbo1_EVm007541t1/1-324:0.0000010001)/0.333/100:0.0000023729)/1/99:0.0150987884,CarlonEVm003696t1/1-324:0.0131962383)/0.996/99:0.0098005894)/1/85:0.0149589699,RanranEVm002156t1/1-324:0.0065682216)/0.948/71:0.0050356721,Erisi1_EVm007953t2/1-324:0.0066293163)/0.919/83:0.0049907641,Minpug_EVm007628t2/1-324:0.0066550435)/1/54:0.0263318616,((((Erisi1_EVm007953t3/1-372:0.0000010001,XP_050718363.1/1-372:0.0000010001)/0.333/99:0.0000021195,XP_050718364.1/1-325:0.0589006721)/1/96:0.0202126360,(Minpug_EVm007628t1/1-372:0.0000028894,Minpug_EVm007628t3/1-321:0.0140734687)/0.996/38:0.0051229210)/0.333/28:0.0000020392,GeclaM_EVm010036t1/1-296:0.0000026292)/0.335/31:0.0042649793)/1/82:0.0106864772,((CalphiEVm002436t1/1-372:0.0049508586,(((((CalsaE_EVm008659t1/1-372:0.0000021222,(CalsaY_EVm005357t1/1-372:0.0000010001,(((CarmaC_EVm011056t1/1-324:0.0000010001,CarmaC_EVm011056t3/1-331:0.0000022584)/0.333/48:0.0000029023,CarmaY_EVm009321t2/1-324:0.0000010001)/1/100:0.2444681933,(CarmaC_EVm011056t2/1-345:0.0000010001,CarmaY_EVm009321t1/1-372:0.0000010001)/0.333/88:0.0000022286)/1/100:0.0208779391)/0.333/44:0.0000022715)/1/99:0.0103226020,ScyparEVm005208t1/1-372:0.0000029778)/0.333/22:0.0000021516,(PortriEVm003339t1/1-372:0.0000000000,XP_063865393.1/1-372:0.0000000000):0.0000022384)/0.333/34:0.0000022826,PortriEVm003339t2/1-312:0.0272862998)/0.333/37:0.0000024258,(XP_063865395.1/1-366:0.1505249624,XP_063865409.1/1-332:0.0329580779)/1/99:0.1376202100)/0.999/97:0.0155628781)/0.99/95:0.0155252655,(Emetal_EVm003353t1/1-367:0.0210874187,(Munser_EVm004930t1/1-371:0.0000010001,Munsim_EVm004666t1/1-372:0.0049627623)/1/100:0.0455510296)/1/95:0.0203312479)/0.333/47:0.0000024836)/1/99:0.0208872117,((((ChequaEVm006131t1/1-372:0.0000020832,(XP_053629376.1/1-324:0.0361387060,XP_069941918.1/1-318:0.0000020172)/0.333/58:0.0000021281)/1/40:0.0100734624,(((Panar1_EVm007619t1/1-383:0.1001355891,(Panar2_EVm006536t1/1-324:0.0000025703,XP_071550929.1/1-324:0.0067876962)/0.976/97:0.0218478051)/0.92/41:0.0544852256,XP_071550922.1/1-372:0.0049359989)/0.333/30:0.0000027620,Panar2_EVm006536t3/1-316:0.0000022832)/1/40:0.0164066363)/0.998/97:0.0109034675,((Procl1_EVm005478t1/1-370:0.0000029035,(Procl1_EVm005478t2/1-325:0.0000028471,XP_045601811.1/1-325:0.0000022526)/1/100:0.0359324228)/0.333/92:0.0000024946,(Procl2_EVm008217t1/1-388:0.0000010001,XP_045601806.1/1-373:0.0000010001)/0.333/80:0.0000023306)/1/93:0.0149838963)/0.944/99:0.0055463283,HomameEVm007970t1/1-376:0.0164268638)/1/100:0.0185013115)/0.96/99:0.0121517981,(OraoraEVm003906t1/1-372:0.0000022615,OraoraEVm003906t2/1-328:0.0427325719)/1/100:0.0941707907)/1/92:0.0191639221)/0.727/64:0.0055367573,AlpvirEVm005474t1/1-372:0.0149455703)/0.967/71:0.0055844586,(XP_064100438.1/1-372:0.0000010001,XP_066943472.1/1-372:0.0000010001)/0.999/100:0.0049556321)/0.333/55:0.0000021646,(Cuaame_EVm004420t1/1-372:0.0000020725,XP_068231753.1/1-372:0.0050199878)/0.994/100:0.0049652413)/0.988/98:0.0209051964,((EupsupEVm006775t1/1-369:0.0000010001,EupsupEVm006775t2/1-324:0.0366714006)/1/100:0.0646956208,ThyineEVm010131t1/1-380:0.0399393429)/1/100:0.0949224428)/1/99:0.0618662111,(((((((AseaqCEVm007801t1/1-371:0.0000028327,AseaqSEVm007456t1/1-371:0.0000023837)/0.333/99:0.0000029885,(AseaqCEVm007801t2/1-324:0.0000024614,AseaqSEVm007456t2/1-324:0.0000010001)/1/99:0.0299352478)/1/98:0.0532315012,(BramolEVm001882t1/1-371:0.0000026364,BramolEVm001882t2/1-324:0.0376065643)/1/85:0.0196103972)/1/81:0.0186523820,ProkarEVm002799t1/1-371:0.0000028111)/0.891/54:0.0075255248,ProcoiEVm005510t1/1-257:0.0000028345)/0.985/46:0.0075232198,((ProaraEVm002148t1/1-371:0.0050030826,(ProbetEVm007001t1/1-371:0.0000023015,((ProbetEVm007001t2/1-324:0.0000025677,((ProcavEVm005016t2/1-324:0.0277736100,((ProcoxEVm003728t1/1-324:0.0000010001,ProkarEVm002799t2/1-324:0.0069233847)/0.333/55:0.0000027322,ProherEVm005585t1/1-324:0.0138740878)/1/72:0.0138323713)/1/19:0.0141164899,ProsolEVm003751t1/1-324:0.0069559451)/0.333/5:0.0000022073)/0.333/6:0.0000022451,ProbetEVm007001t3/1-324:0.0000023106)/0.995/81:0.0586355858)/0.996/19:0.0050201182)/0.999/20:0.0050401424,ProcavEVm005016t1/1-371:0.0200478102)/0.333/16:0.0000027407)/1/100:0.1051971413,LigexoEVm002506t1/1-371:0.1004059843)/0.997/100:0.0410643207)/1/100:0.1121099499,(((((((((EucwagEVm000716t1/1-376:0.0000021996,HetsopEVm001506t1/1-376:0.0048184617)/0.984/86:0.0048237818,(((((((EulcruEVm002410t1/1-376:0.0000000000,PalkesEVm000576t1/1-376:0.0000000000):0.0000010001,EulverEVm001391t1/1-385:0.0000022119)/0.333/26:0.0000024554,OmmflaEVm002093t1/1-376:0.0000010001)/0.333/25:0.0000022635,OmmalbEVm001383t1/1-376:0.0048232475)/0.333/25:0.0000027436,PendawEVm001027t1/1-376:0.0048259525)/0.333/35:0.0000023318,EulmarEVm001133t1/1-376:0.0048315771)/0.333/22:0.0000021806,(GamlacEVm001575t1/1-376:0.0047871376,(LinvorEVm001823t5/1-376:0.0191821013,MicwahEVm002704t3/1-376:0.0061085349)/1/100:0.0138653546)/0.99/75:0.0097241140)/0.811/55:0.0186447752)/0.333/13:0.0000022034,OdocalEVm001504t1/1-376:0.0000010001)/0.333/6:0.0000023808,((EulsimEVm001769t1/1-376:0.0000000000,Palcau_EVm001128t1/1-376:0.0000000000):0.0000000000,ParwosEVm001531t1/1-376:0.0000000000):0.0000010001)/0.333/12:0.0000023923,((((HyacosEVm001108t1/1-376:0.0096956949,HyagriEVm001494t1/1-376:0.0048313529)/0.333/92:0.0000021908,HyasteEVm001078t1/1-376:0.0048343840)/0.998/100:0.0048245907,PoepicEVm001509t1/1-376:0.0000021920)/0.333/76:0.0000024229,PacbraEVm001748t1/1-376:0.0096745747)/0.996/74:0.0048260094)/0.333/15:0.0000021807,PalpuzEVm001288t1/1-380:0.0152615770)/1/68:0.0096874829,EultesEVm000918t1/1-376:0.0000029258)/0.333/68:0.0000022027,EulvirEVm001790t1/1-376:0.0048352401)/1/94:0.0654350784,HyaaztEVm007635t1/1-377:0.0859821162)/1/100:0.3997512780)/1/100:0.1792215463)/0.916/100:0.0342643280,(BraherEVm002437t1/1-372:0.3016136260,(DapmagEVm006406t2/1-400:0.0392255178,DapmagEVm006406t3/1-468:0.0320183194)/1/100:0.2420502204)/1/100:0.1452319686)/0.443/26:0.0196072757,(AmpampEVm009338t1/1-324:0.3961534528,((((BlagerEVm007945t1/1-372:0.0000024352,XP_023701998.1/1-372:0.0000026194)/1/100:0.0374082099,XP_046995590.1/1-372:0.0295118764)/0.795/60:0.0212394661,KAG8266927.1/1-257:0.1387617504)/0.976/100:0.0361791113,(BommorEVm003406t1/1-386:0.4069347252,(DromelEVm005673t1/1-377:0.1687765512,(KAL5290601.1/1-371:0.0000021949,KAL5290604.1/1-322:0.0218540604)/1/100:0.2733061754)/1/100:0.0951163988)/0.999/95:0.0758404617)/0.995/95:0.0403792876)/1/62:0.0641319828)/0.339/49:0.0034141145,((LasentEVm003198t1/1-296:0.0000020318,LasentEVm003198t2/1-308:0.0402135138)/1/100:0.0495881372,XibtulEVm004923t1/1-296:0.0307122962)/1/100:0.2699367675)/1/99:0.1144622257,((CUT99129.1/1-443:0.7476793562,(KAI0210715.1/1-303:0.5228687459,(((((NP_001191582.1/1-378:0.0280408340,XP_059155160.1/1-378:0.0350788073)/1/100:0.0659984743,(XP_025112168.1/1-377:0.0291654596,XP_070183141.1/1-377:0.0953420580)/1/85:0.0492091812)/0.907/84:0.0236407152,((XP_063443853.1/1-454:0.2643182211,XP_071130954.1/1-374:0.0105914519)/1/100:0.2255635263,(XP_067671089.1/1-431:0.2403766523,XP_067671090.1/1-375:0.0000027086)/1/100:0.0713929551)/0.988/84:0.0385117642)/1/84:0.0518720913,XP_052824867.1/1-322:0.1797142422)/0.412/65:0.0095246274,(((XP_011430376.3/1-413:0.0000022299,XP_011430377.3/1-407:0.0000029170)/1/100:0.3471147337,XP_061196203.1/1-374:0.0028628331)/1/100:0.1161093340,(XP_069123367.1/1-444:0.2788278652,XP_069123368.1/1-371:0.0000026787)/1/100:0.1405025863)/1/99:0.0598258954)/0.895/78:0.0536039370)/0.787/100:0.0586205718)/0.967/100:0.0545965075,((((((((((((((((((((((((((((NP_001007846.1/1-382:0.0000000000,XP_021270286.1/1-382:0.0000000000):0.0000000000,XP_065591498.1/1-382:0.0000000000):0.0000010001,XP_010719762.1/1-382:0.0000010001)/1/99:0.0092170890,((((((XP_009476824.1/1-382:0.0000000000,XP_064323155.1/1-382:0.0000000000):0.0000000000,XP_069655460.1/1-382:0.0000000000):0.0000000000,XP_053939052.1/1-382:0.0000000000):0.0000021408,(XP_009677306.1/1-415:0.0000025090,XP_064378850.1/1-382:0.0000022099)/1/100:0.0057795682)/0.333/12:0.0000022831,XP_010576888.1/1-382:0.0000020826)/0.333/12:0.0000026910,((XP_035198155.1/1-382:0.0000010001,XP_035414612.1/1-382:0.0000010001)/0.333/99:0.0000020402,XP_038021225.1/1-382:0.0045922343)/0.995/99:0.0046237155)/0.333/29:0.0000022755)/0.996/83:0.0057603535,(((((((XP_008636890.1/1-382:0.0000000000,XP_030143393.1/1-382:0.0000000000):0.0000000000,XP_054134876.1/1-382:0.0000000000):0.0000000000,XP_071307371.1/1-382:0.0000000000):0.0000000000,XP_030087438.1/1-382:0.0000000000):0.0000010001,XP_015501522.1/1-382:0.0000010001)/0.333/93:0.0000025548,XP_014738229.1/1-382:0.0046333406)/1/100:0.0521955022,XP_051490759.1/1-382:0.0000021298)/0.988/89:0.0046045327)/0.333/28:0.0000027776,XP_009281757.1/1-382:0.0045970662)/0.333/20:0.0000021427,((XP_032858340.1/1-382:0.0000000000,XP_072737019.1/1-382:0.0000000000):0.0000000000,XP_055651866.1/1-382:0.0000000000):0.0000010001)/0.333/11:0.0000021378,XP_054703013.1/1-382:0.0000010001)/0.333/35:0.0000021378,XP_009321941.1/1-381:0.0094668850)/0.333/45:0.0000024548,XP_050764304.1/1-381:0.0140586296)/1/91:0.0115762651,XP_019397894.1/1-382:0.0000020324)/0.995/60:0.0057658308,XP_014383446.1/1-382:0.0000010001)/0.333/22:0.0000027667,XP_059588018.1/1-392:0.0000010001)/0.333/41:0.0000027581,XP_064891084.1/1-382:0.0139240469)/0.333/33:0.0000026251,(((XP_037769648.1/1-382:0.0000000000,XP_048673881.1/1-382:0.0000000000):0.0000026154,XP_038227091.1/1-382:0.0000010001)/0.333/93:0.0000021613,XP_065419745.1/1-382:0.0046626052)/0.997/99:0.0139287344)/0.436/32:0.0055846094,((((XP_003224747.1/1-380:0.0018836893,XP_060619022.2/1-379:0.0290630376)/1/100:0.0386041078,(XP_026534593.1/1-382:0.0134754295,(XP_028569307.1/1-381:0.0039771245,XP_034959949.1/1-381:0.0055779859)/1/100:0.0334423672)/0.9/86:0.0091498484)/0.95/78:0.0076621469,XP_042305655.1/1-382:0.0331311195)/0.734/90:0.0065496016,XP_060109374.1/1-382:0.0217390443)/1/99:0.0338092208)/0.711/93:0.0057494379,XP_006110616.1/1-382:0.0329127350)/1/98:0.0154859485,(((((((((((((((NP_001069826.1/1-380:0.0000000000,XP_006061971.1/1-380:0.0000000000):0.0000000000,XP_019836099.1/1-380:0.0000000000):0.0000000000,XP_013828084.1/1-380:0.0000000000):0.0000000000,XP_010854372.1/1-380:0.0000000000):0.0000000000,XP_069398354.1/1-380:0.0000000000):0.0000027735,NP_001135989.1/1-380:0.0000023491)/0.333/98:0.0000025889,(XP_043761645.1/1-380:0.0000021303,XP_070336187.1/1-380:0.0047461415)/0.997/100:0.0046696219)/1/99:0.0140325541,(((((((XP_002925681.1/1-381:0.0000000000,XP_047562796.1/1-381:0.0000000000):0.0000000000,XP_045840227.1/1-381:0.0000000000):0.0000000000,XP_032726655.1/1-381:0.0000000000):0.0000010001,((XP_003417339.1/1-381:0.0046818440,(((XP_022445502.1/1-380:0.0000000000,XP_059937592.1/1-380:0.0000000000):0.0000010001,XP_065752499.1/1-381:0.0337716802)/0.333/50:0.0000026941,XP_029066537.1/1-380:0.0000010001)/0.977/99:0.0053234696)/0.979/97:0.0046429485,(XP_026368161.2/1-409:0.0000010001,XP_045669784.1/1-409:0.0000010001)/0.333/99:0.0000020603)/0.333/12:0.0000012377)/0.333/14:0.0000020486,((((XP_006199404.1/1-380:0.0000000000,XP_010946931.1/1-380:0.0000000000):0.0000000000,XP_068386428.1/1-380:0.0000000000):0.0000000000,XP_031324811.1/1-380:0.0000000000):0.0000000000,XP_036694341.1/1-380:0.0000000000):0.0000010001)/0.333/0:0.0000026194,XP_061031049.1/1-380:0.0046845790)/0.333/1:0.0000029286,XP_008691894.1/1-381:0.0000023671)/0.333/4:0.0000024830)/0.333/4:0.0000027436,((((XP_004749143.1/1-381:0.0000000000,XP_059236422.1/1-381:0.0000000000):0.0000025069,XP_059003994.1/1-381:0.0000010001)/0.365/99:0.0046144899,XP_058904531.1/1-380:0.0046824576)/0.333/23:0.0000027260,XP_007185634.1/1-380:0.0000023878)/0.333/18:0.0000020635)/0.341/81:0.0073271743,((((((((((NP_001124827.1/1-381:0.0046607229,(((((((NP_002725.1/1-381:0.0000000000,XP_511647.3/1-381:0.0000000000):0.0000000000,XP_004041145.2/1-381:0.0000000000):0.0000000000,XP_054315550.1/1-381:0.0000000000):0.0000000000,XP_032034402.1/1-381:0.0000000000):0.0000000000,XP_003808984.1/1-381:0.0000000000):0.0000025955,(((((XP_003913390.1/1-381:0.0000000000,XP_011898139.1/1-381:0.0000000000):0.0000000000,XP_014975676.1/1-381:0.0000000000):0.0000000000,XP_017719021.1/1-381:0.0000000000):0.0000010001,(XP_008010178.2/1-381:0.0000021574,XP_030779672.1/1-397:0.0000010001)/0.333/38:0.0000022004)/0.333/93:0.0000021602,XP_005584844.2/1-381:0.0046566683)/0.999/100:0.0047918561)/0.333/58:0.0000029402,XP_003276124.1/1-381:0.0000021191)/0.333/68:0.0000024289)/1/97:0.0096170768,XP_008995893.2/1-440:0.0200067025)/1/96:0.0494383502,(((XP_015360343.1/1-381:0.0000000000,XP_027802035.1/1-381:0.0000000000):0.0000000000,XP_046278586.1/1-381:0.0000000000):0.0000029606,XP_026262424.1/1-381:0.0000010001)/1/100:0.0140368325)/0.333/74:0.0000023247,XP_062071397.1/1-381:0.0000020305)/0.333/53:0.0000022855,XP_051681844.1/1-381:0.0000010001)/0.333/78:0.0000020514,((((NP_001360842.1/1-381:0.0062863457,XP_008766533.2/1-487:0.0410344623)/1/100:0.0704573573,XP_055448116.1/1-381:0.0000027289)/0.999/97:0.0459717438,((XP_012893337.1/1-381:0.0000026891,XP_069849257.1/1-381:0.0000021343)/1/100:0.0094118963,XP_020042439.1/1-381:0.0094587911)/0.809/80:0.0046550463)/0.333/62:0.0000026378,(XP_003465282.1/1-381:0.0094126407,XP_004870342.1/1-381:0.0093404284)/0.996/95:0.0046782991)/0.987/96:0.0145858987)/0.989/86:0.0121888484,(XP_005597298.1/1-378:0.0000010001,XP_045425473.1/1-381:0.0142160690)/0.333/72:0.0000025880)/0.99/94:0.0121126746,((XP_006886317.1/1-379:0.0047626734,XP_023444864.2/1-386:0.0134887349)/0.333/94:0.0000026932,XP_016044402.1/1-381:0.0187654845)/0.816/92:0.0066955825)/0.333/60:0.0000025936,(((((XP_006092475.1/1-381:0.0000021344,XP_008147610.1/1-381:0.0046533545)/0.906/100:0.0046136516,XP_036124709.1/1-381:0.0140052563)/0.573/100:0.0041335202,(XP_024429029.1/1-381:0.0000027546,((XP_028374981.1/1-381:0.0000010001,XP_045692533.1/1-381:0.0000010001)/0.995/100:0.0046555312,XP_036984007.1/1-381:0.0000021917)/1/100:0.0140893464)/0.972/100:0.0088486038)/0.929/100:0.0066193074,XP_066093772.1/1-381:0.0093306527)/0.48/100:0.0037518740,(XP_006912336.1/1-381:0.0046392317,XP_032946349.1/1-381:0.0046295131)/0.986/100:0.0046554089)/0.994/99:0.0046418815)/0.333/52:0.0000027907,(((((((NP_999191.1/1-380:0.0093808294,XP_025783352.1/1-381:0.0330506779)/0.333/38:0.0000021450,((((((XP_006940584.1/1-380:0.0000000000,XP_019321975.1/1-380:0.0000000000):0.0000000000,XP_058561727.1/1-380:0.0000000000):0.0000000000,XP_049492362.1/1-380:0.0000000000):0.0000000000,XP_030150987.1/1-380:0.0000000000):0.0000000000,XP_060501576.1/1-380:0.0000000000):0.0000000000,XP_042770989.1/1-380:0.0000000000):0.0000010001)/0.333/20:0.0000028539,XP_007077607.1/1-380:0.0000010001)/0.333/40:0.0000021580,XP_046937474.1/1-381:0.0000028231)/0.997/88:0.0051790934,XP_029785149.1/1-379:0.0000021639)/0.99/89:0.0051782820,XP_037664133.1/1-381:0.0000025820)/0.333/88:0.0000020341,((((((XP_004275464.1/1-380:0.0000000000,XP_067573298.1/1-380:0.0000000000):0.0000000000,XP_059853772.1/1-380:0.0000000000):0.0000000000,XP_059990384.1/1-380:0.0000000000):0.0000000000,XP_030693910.1/1-380:0.0000000000):0.0000027652,XP_004319072.1/1-380:0.0000027672)/1/100:0.0141151189,XP_004709234.1/1-379:0.0000025006)/0.988/94:0.0047096786)/0.417/83:0.0046128780)/0.996/92:0.0257034452)/0.502/47:0.0069968348,((XP_025855430.1/1-381:0.0000000000,XP_537577.2/1-381:0.0000000000):0.0000028231,XP_072637133.1/1-381:0.0000021359)/0.333/45:0.0000626635)/0.512/44:0.0071662920,XP_004405814.1/1-381:0.0000029428)/0.333/21:0.0000022253,((((XP_021534201.1/1-381:0.0000022244,(XP_030893368.1/1-409:0.0072102379,XP_032285262.1/1-381:0.0000024444)/0.333/28:0.0000023352)/0.333/33:0.0000026368,((XP_034882069.1/1-409:0.0000000000,XP_045744532.1/1-409:0.0000000000):0.0000029540,XP_035931480.1/1-409:0.0000010001)/0.333/99:0.0000010001)/0.998/85:0.0069323791,(XP_025745684.1/1-381:0.0000000000,XP_027968291.1/1-381:0.0000000000):0.0000021794)/0.333/22:0.0000020555,XP_027481168.1/1-381:0.0000022775)/0.987/89:0.0069055220)/1/98:0.0464640106,XP_020856530.1/1-380:0.0330586130)/1/100:0.0368933434,XP_028935622.1/1-387:0.0369129708)/1/100:0.0477405459)/0.969/100:0.0160811224,XP_043941058.1/1-381:0.1694270720)/0.998/100:0.0175492013,XP_030064350.1/1-381:0.0328645505)/0.657/96:0.0075660310,((NP_001025530.1/1-381:0.0465953872,((XP_040290802.1/1-379:0.0299196272,XP_073418790.1/1-386:0.0222762744)/0.996/100:0.0172172996,XP_071987757.1/1-379:0.0046550256)/1/100:0.0429138052)/0.774/99:0.0165288098,XP_053563625.1/1-381:0.0338128030)/1/100:0.0172413739)/0.876/96:0.0105246089,(XP_069055945.1/1-382:0.0227810046,XP_069511173.1/1-399:0.0243239976)/1/100:0.0444315402)/0.542/97:0.0101143467,(XP_031726963.1/1-366:0.0150444376,XP_068580897.1/1-365:0.0114352739)/1/100:0.2763743808)/0.822/99:0.0212885567,XP_069786209.1/1-380:0.0981856769)/1/100:0.1066224009,((((((((((((((((((((((((((((((NP_001068669.1/1-381:0.0000010001,XP_070218541.1/1-381:0.0000010001)/0.333/94:0.0000025877,XP_006078762.1/1-381:0.0047634835)/0.333/91:0.0000028225,(XP_027817056.1/1-381:0.0050663102,XP_069425829.1/1-381:0.0045923758)/1/100:0.0592944232)/0.417/69:0.0037182259,XP_070316745.1/1-381:0.0106340793)/1/96:0.0484928939,XP_060029169.1/1-382:0.1801980787)/0.985/93:0.0321692501,((((XP_004269040.1/1-381:0.0000020725,((XP_030706934.1/1-381:0.0000020353,(XP_033695677.1/1-381:0.0000020673,(XP_059888584.1/1-411:0.0000026679,XP_067561350.1/1-411:0.0212731471)/1/100:0.3320787871)/0.875/100:0.0047864209)/0.333/19:0.0000020587,XP_059979446.1/1-381:0.0000021473)/0.994/100:0.0047551289)/0.999/100:0.0095131206,(XP_022419191.1/1-381:0.0094660546,XP_065748231.1/1-381:0.0094293592)/1/100:0.0095065877)/0.999/100:0.0118219614,((XP_036680024.1/1-381:0.0063843985,(XP_057384291.1/1-381:0.0094322007,XP_068421913.1/1-381:0.0000010001)/0.391/100:0.0029977295)/0.985/100:0.0094415546,XP_061066122.1/1-381:0.0062974059)/1/100:0.0196522015)/0.78/99:0.0088939335,(XP_023980186.1/1-381:0.0000020306,XP_058894515.1/1-381:0.0327480170)/0.999/100:0.0123702460)/0.892/87:0.0181150993)/1/91:0.0181913272,XP_020941591.1/1-381:0.0398167350)/0.985/85:0.0140226324,((XP_010964618.2/1-381:0.0000000000,XP_072799607.1/1-381:0.0000000000):0.0000026959,XP_032315721.1/1-381:0.0000010001)/1/100:0.0682357109)/0.999/99:0.0242521901,((((XP_036993754.1/1-380:0.0097272673,XP_045680715.1/1-387:0.0333318532)/0.996/100:0.0108105689,XP_053782418.1/1-380:0.0000029206)/0.986/100:0.0132590796,XP_054574256.1/1-378:0.0563757199)/0.991/100:0.0199576333,XP_066129681.1/1-381:0.0349391561)/0.769/98:0.0121749711)/0.892/66:0.0156973923,(XP_032951839.1/1-424:0.1315131320,XP_036095859.1/1-379:0.0277601977)/0.684/65:0.0085255748)/1/99:0.0341742240,(((XP_004414507.2/1-391:0.0000025760,(((XP_004776365.1/1-422:0.0000021749,((XP_032183982.1/1-377:0.0000010001,(((XP_032728745.1/1-422:0.0063467647,XP_047569549.1/1-422:0.0000010001)/0.333/100:0.0000029167,XP_034525524.1/1-402:0.2229849046)/0.334/99:0.0003385455,XP_045849488.1/1-377:0.0048029965)/0.334/52:0.0094569701)/0.333/43:0.0000021082,XP_059270234.1/1-377:0.0000010001)/0.333/93:0.0000024137)/1/100:0.0191732664,((XP_008696509.2/1-379:0.0000021676,XP_045669236.1/1-377:0.0000021112)/1/100:0.0145402960,(((XP_025779025.1/1-325:0.0064730899,((((XP_032447443.1/1-392:0.0040227304,(XP_042777536.1/1-392:0.0000010001,(XP_042827302.1/1-430:0.0247433670,XP_044903999.1/1-392:0.0040226672)/0.333/61:0.0000023260)/0.333/61:0.0000010001)/0.333/71:0.0000026155,XP_060505669.1/1-378:0.0000010001)/0.333/20:0.0000021643,XP_043415422.1/1-378:0.0047667262)/0.333/15:0.0000021113,XP_049494989.1/1-330:0.0256277259)/0.334/11:0.0007614018)/0.334/5:0.0059380249,XP_053749813.1/1-378:0.0000010001)/0.333/29:0.0000025821,XP_045316659.1/1-387:0.0019885315)/1/100:0.0222448175)/0.813/84:0.0073033356)/0.333/79:0.0000027934,((XP_021535841.1/1-377:0.0097001957,(XP_034844092.1/1-377:0.0000024895,XP_045731911.1/1-377:0.0000010001)/0.881/100:0.0047751899)/1/100:0.0097426884,(XP_025719454.1/1-377:0.0048034210,((XP_032249997.1/1-392:0.0000000000,XP_035961496.1/1-392:0.0000000000):0.0000010001,XP_035578017.1/1-392:0.0000010001)/0.333/99:0.0000010927)/0.333/75:0.0000019155)/0.399/43:0.0043575931)/0.955/88:0.0140973099)/0.998/96:0.0564938449,((XP_022275537.1/1-386:0.0000010001,XP_072692754.1/1-386:0.0000010001)/0.961/100:0.0113779703,XP_072609504.1/1-395:0.0142078510)/1/100:0.0486167279)/0.684/83:0.0409953262,((XP_023510817.1/1-381:0.0000024406,XP_070423347.1/1-381:0.0000021413)/0.979/100:0.0046725115,XP_070340121.1/1-401:0.0000028802)/1/100:0.0850888751)/0.422/87:0.0166569280)/1/100:0.0580851495,((((((NP_001158232.1/1-381:0.0047263669,((((XP_008017106.1/1-381:0.0000010001,(XP_028701258.1/1-408:0.0000028750,XP_065397577.1/1-408:0.0036779149)/0.333/100:0.0000023735)/0.333/51:0.0000024849,XP_031521519.1/1-381:0.0000010001)/0.981/98:0.0109568015,(XP_010364926.1/1-381:0.0000021720,XP_017749528.1/1-381:0.0000021080)/0.956/100:0.0046978673)/1/100:0.0220847162,XP_032001846.1/1-381:0.0047308186)/0.333/48:0.0000029528)/0.333/27:0.0000025732,XP_016801595.1/1-381:0.0000010001)/0.333/22:0.0000029256,((XP_004045042.1/1-381:0.0000000000,XP_024097015.1/1-381:0.0000000000):0.0000000000,XP_054350850.1/1-381:0.0000000000):0.0000010001)/0.333/64:0.0000021486,(XP_003819754.2/1-381:0.0000021571,XP_008987520.2/1-381:0.0047007774)/0.751/98:0.0047160426)/1/100:0.0402890863,XP_045398868.1/1-381:0.0769040419)/0.4/54:0.0113890961,((((((NP_001405604.1/1-381:0.0000020775,XP_032742374.1/1-381:0.0000020707)/0.527/100:0.0044726234,NP_032949.3/1-381:0.0005974582)/0.445/100:0.0043446319,XP_055454527.1/1-420:0.0325646323)/0.958/100:0.0080334603,XP_005080058.1/1-381:0.0047022886)/1/100:0.0502734261,(XP_062036166.1/1-380:0.0097027309,XP_069920357.1/1-403:0.0000023746)/1/100:0.1474413288)/0.979/79:0.0336941270,(XP_004840385.1/1-381:0.0063999370,((XP_015357573.1/1-395:0.0000010001,XP_071461479.1/1-395:0.0000010001)/1/100:0.0291655160,XP_069889477.1/1-381:0.0329186959)/0.998/99:0.0193107087)/0.565/68:0.0082160921)/0.998/60:0.0282028546)/0.998/97:0.0228187759)/0.986/99:0.0255920768,(XP_045140911.1/1-398:0.1452095527,XP_064152004.1/1-382:0.0299128371)/1/100:0.0497049838)/0.532/84:0.0149846753,XP_037669999.1/1-393:0.1727483329)/1/100:0.0831681487,XP_055661611.1/1-498:0.0000025460)/0.333/78:0.0000023217,((XP_010001565.1/1-381:0.0000024087,XP_051488411.1/1-381:0.0000023428)/0.333/95:0.0000021259,XP_030315442.1/1-381:0.0093623573)/0.999/95:0.0093528269)/0.924/84:0.0162194583,((((((NP_001072922.1/1-380:0.0255485908,(((XP_040212707.1/1-377:0.0197674933,XP_071976572.1/1-380:0.0047070026)/0.333/79:0.0000021939,XP_040297888.1/1-380:0.0000020107)/0.422/80:0.0034011905,(XP_069590354.1/1-381:0.0000024360,XP_073399200.1/1-381:0.0000020697)/0.98/100:0.0059888050)/0.955/80:0.0064488094)/0.847/100:0.0057885917,XP_053551101.1/1-380:0.0085455824)/1/100:0.0204258782,((XP_030069066.1/1-384:0.0138466820,XP_069503336.1/1-383:0.1471590192)/0.996/100:0.0180801004,XP_043945621.1/1-383:0.0390622259)/0.991/77:0.0067723858)/0.977/65:0.0134173245,(XP_003761546.1/1-381:0.0047208804,XP_020832977.1/1-381:0.0000025984)/1/100:0.0485290258)/0.333/63:0.0000020753,XP_028909090.1/1-381:0.0000024947)/0.956/65:0.0066258768,(((((((XP_005289216.1/1-381:0.0000000000,XP_038275200.1/1-381:0.0000000000):0.0000000000,XP_065268406.1/1-381:0.0000000000):0.0000000000,XP_048722870.1/1-381:0.0000000000):0.0000000000,XP_044836480.1/1-381:0.0000000000):0.0000000000,XP_037767374.1/1-381:0.0000000000):0.0000010001,(XP_006112891.1/1-381:0.0000010001,XP_039348861.1/1-389:0.0000023943)/0.333/49:0.0000020411)/0.997/99:0.0110604903,((((XP_026540895.1/1-376:0.1307849863,XP_062820531.1/1-531:0.2282176074)/0.333/71:0.0000024029,XP_072839104.1/1-381:0.0142780659)/0.982/71:0.0050841989,(XP_028561532.1/1-381:0.0000020478,XP_034986416.1/1-381:0.0000010001)/0.998/100:0.0047770568)/0.875/72:0.0047159571,XP_060116534.1/1-381:0.0645659504)/0.999/72:0.0094275421)/0.333/62:0.0000022849)/0.994/86:0.0175137448)/0.954/93:0.0162758547,(((((XP_009284648.1/1-381:0.0000000000,XP_047918702.1/1-381:0.0000000000):0.0000000000,XP_027325035.1/1-381:0.0000000000):0.0000000000,XP_035404641.1/1-381:0.0000000000):0.0000000000,XP_040430481.1/1-381:0.0000000000):0.0000000000,XP_035195668.1/1-381:0.0000000000):0.0000020161)/0.333/43:0.0000029804,XP_009318279.1/1-381:0.0000027837)/0.998/89:0.0160707686,XP_015498563.1/1-381:0.0000025651)/0.333/44:0.0000020392,XP_058705866.1/1-381:0.0000020531)/0.999/90:0.0159520099,((XP_008631711.1/1-381:0.0000000000,XP_030141091.1/1-381:0.0000000000):0.0000000000,XP_064246836.1/1-381:0.0000000000):0.0000028970)/0.333/43:0.0000023140,XP_014725302.1/1-381:0.0000021524)/0.999/89:0.0159634338,XP_054126790.1/1-381:0.0000024105)/0.333/37:0.0000020804,XP_050836097.1/1-381:0.0000021317)/0.993/89:0.0160813571,XP_068885949.1/1-381:0.0000021679)/0.995/88:0.0158305541,XP_072733785.1/1-466:0.0000026890)/0.333/61:0.0000020942,XP_054698872.1/1-381:0.0000010001)/0.333/44:0.0000027339,((((((((XP_004945171.1/1-422:0.0000021378,XP_064887640.1/1-381:0.0046933802)/0.333/13:0.0000020919,(XP_021267617.1/1-381:0.0000000000,XP_065706786.1/1-381:0.0000000000):0.0000010001)/0.333/7:0.0000020159,XP_032839614.1/1-381:0.0000010001)/0.333/39:0.0000026953,XP_053936687.1/1-381:0.0094116486)/0.333/13:0.0000024438,XP_065589037.1/1-381:0.0046801291)/0.333/52:0.0000027476,XP_015732377.1/1-381:0.0046697911)/0.99/88:0.0444413269,(((XP_010568552.1/1-382:0.0000000000,XP_069666289.1/1-382:0.0000000000):0.0000021367,(XP_014466264.1/1-382:0.0000022684,XP_019397635.1/1-385:0.0050188045)/1/100:0.0149953195)/0.333/48:0.0000025674,XP_049646939.1/1-382:0.0000021073)/1/97:0.0048859525)/0.333/38:0.0000024266,(XP_050761996.1/1-381:0.0000000000,XP_064317751.1/1-381:0.0000000000):0.0000026662)/0.333/10:0.0000025630)/0.835/73:0.0054691123,XP_025971915.1/1-380:0.0000021436)/1/100:0.2023810864)/0.935/98:0.0236615815,(XP_061413988.1/1-380:0.1519319672,(XP_061433311.1/1-385:0.4150569399,(XP_067971892.1/1-485:0.0000010001,XP_067971893.1/1-377:0.0000010001)/1/100:0.2177153854)/0.568/84:0.0533465126)/0.993/93:0.0308819979)/0.675/92:0.0175479834,(XP_061416479.1/1-375:0.1342386217,XP_067966617.1/1-383:0.0927451567)/1/100:0.1110753097)/1/100:0.1720579178,(((((XP_063962130.1/1-330:0.0832522156,(XP_071504820.1/1-384:0.0064980375,XP_071504821.1/1-365:0.1237073036)/1/100:0.0840560282)/1/100:0.2650761057,(XP_072029233.1/1-385:0.0000020710,XP_072029234.1/1-334:0.0000024652)/1/100:0.2811987091)/0.813/99:0.0305380956,(XP_071813961.1/1-341:0.1066884988,XP_071813962.1/1-378:0.0000027319)/1/100:0.3253165599)/0.591/94:0.0273181429,XP_071796968.1/1-380:0.8849333262)/0.999/100:0.0566343656,XP_071960182.1/1-374:0.3969414239)/0.999/100:0.1027530697)/1/98:0.0699718648)/1/97:0.0945172867)/0.859/86:0.0318470397,((((((GBM54556.1/1-378:0.0000029696,XP_055951788.1/1-324:0.0138933351)/1/100:0.0266581738,(GIY19489.1/1-379:0.0000010001,GIY97824.1/1-380:0.0189527900)/1/100:0.0356788131)/0.999/100:0.0297843325,(XP_035210977.1/1-380:0.0245033857,(XP_054717060.1/1-380:0.0000020895,XP_054717062.1/1-325:0.0000010001)/1/100:0.0486366425)/0.736/100:0.0132573265)/1/100:0.1534802522,XP_067128542.1/1-378:0.1094617203)/0.987/100:0.0490962338,XP_067141494.1/1-373:0.2624785841)/0.881/100:0.0332183091,(UYV71708.1/1-374:0.0000023567,UYV71709.1/1-360:0.0151727226)/1/100:0.3072294022)/1/100:0.1986499441)/1/99:0.1241240452,((((CAI8024669.1/1-357:0.4992493010,XP_064407002.1/1-360:0.3233324554)/1/100:0.1232443456,XP_065899699.1/1-378:0.7464978191)/1/100:0.2208269229,XP_065826807.1/1-390:0.5684985759)/0.975/100:0.1128821158,((((((XP_020622663.1/1-374:0.0208932477,(XP_022800261.1/1-373:0.0203722730,(XP_027045856.1/1-373:0.0000010001,XP_058973035.1/1-373:0.0000010001)/1/100:0.0207719521)/1/100:0.0426570285)/0.866/95:0.0142313022,(XP_068673472.1/1-374:0.0000010001,XP_068760789.1/1-385:0.0000010001)/1/100:0.0478639750)/0.333/95:0.0000020910,(XP_073245214.1/1-375:0.0000027927,XP_073245215.1/1-336:0.0959909932)/1/100:0.0723774528)/1/96:0.0492797725,XP_067044108.1/1-374:0.1562088261)/1/100:0.1546412758,(XP_020908300.1/1-380:0.0237201507,XP_031561310.1/1-378:0.0416340586)/1/100:0.1853309580)/1/100:0.2126608092,((XP_057311213.1/1-367:0.1343932390,XP_066924542.1/1-368:0.1732128654)/1/100:0.1860996130,XP_065066069.1/1-373:0.3475135300)/1/100:0.0966443521)/1/100:0.2158734174)/1/100:0.1307475138)/1/100:0.1619927574,(((((((((((((((((((((AcastyEVm005068t1/1-385:0.0476420575,JanspE_EVm002877t1/1-385:0.0623486194)/0.99/96:0.0153345542,(((((((((AlpvirEVm005186t3/1-332:0.0241699169,((NeodenEVm004863t1/1-410:0.1480131114,NeodenEVm004863t5/1-332:0.0172642550)/1/96:0.0727820886,((ParausEVm007370t1/1-428:0.1151581180,ParausEVm007370t5/1-323:0.0857480799)/0.646/96:0.0305522788,ParausEVm007370t4/1-332:0.0000028932)/1/96:0.0794715283)/0.98/99:0.0309946019)/1/99:0.0409781196,Cuaame_EVm004198t2/1-332:0.0469634076)/0.996/94:0.0362939674,(PalcarEVm001817t2/1-391:0.1106472054,XP_066946224.1/1-332:0.0161818987)/0.926/97:0.0218100683)/1/92:0.0743093533,XP_066946221.1/1-420:0.1858474991)/0.998/95:0.0872659830,(((Glyacu_EVm003749t2/1-336:0.0972660318,(Pleaca_EVm005328t2/1-336:0.0273979315,Styrich_EVm005369t2/1-336:0.0245155849)/0.986/99:0.0177236173)/0.937/99:0.0174699587,Lysamb_EVm003291t2/1-336:0.0272655974)/1/67:0.0225905461,(NeodenEVm004863t3/1-336:0.0680255267,ParausEVm007370t3/1-336:0.0704592129)/0.993/67:0.0201007985)/1/99:0.0910475200)/1/98:0.1724371126,PalcarEVm001817t1/1-356:0.2489325558)/0.882/94:0.0613480322,MacrosEVm001483t1/1-341:0.0000027795)/1/96:0.0544095623,Cuaame_EVm004198t1/1-386:0.0337857774)/0.979/97:0.0119245695,((Glyacu_EVm003749t1/1-386:0.0855503495,Lysamb_EVm003291t1/1-387:0.0183612963)/0.753/9:0.0114201677,((Hetory_EVm003346t1/1-390:0.0000023571,Hetory_EVm003346t2/1-385:0.0000010001)/1/100:0.0370155416,((Pleaca_EVm005328t1/1-385:0.0294100668,Styrich_EVm005369t1/1-386:0.0048396371)/1/64:0.0145329589,Thodob_EVm005050t1/1-355:0.1066080255)/0.333/60:0.0000023264)/0.995/9:0.0098150889)/1/98:0.0107879640)/0.976/94:0.0054596547)/0.976/91:0.0054805197,AlpvirEVm005186t1/1-386:0.0144885825)/1/92:0.0164838663,ParausEVm007370t2/1-385:0.0294220807)/1/100:0.0163592992,(Batser_EVm003057t1/1-385:0.0000022269,Battex_EVm004264t1/1-385:0.0097158495)/1/100:0.0344858919)/0.642/90:0.0062462638,(Nemens_EVm002580t1/1-386:0.0000029503,Nemrot_EVm002815t1/1-386:0.0000020097)/1/100:0.0387302441)/1/100:0.0898543178,((((Penmo1_EVm001471t1/1-385:0.0000000000,XP_069989562.1/1-385:0.0000000000):0.0000010001,Penmo2_EVm001462t2/1-385:0.0000010001)/0.333/90:0.0000022879,PenvanEVm003630t2/1-340:0.0000010001)/0.386/97:0.0073967826,(((((Penmo1_EVm001471t2/1-339:0.0000023803,Penmo2_EVm001462t3/1-415:0.0000026461)/0.333/86:0.0000026680,XP_069989583.1/1-339:0.0067531468)/0.662/96:0.0091976319,XP_063596378.1/1-339:0.0000027052)/1/100:0.0914617175,((Penmo1_EVm001471t3/1-336:0.0000000000,PenvanEVm003630t3/1-336:0.0000000000):0.0000028634,Penmo2_EVm001462t4/1-336:0.0000025985)/1/100:0.1202051489)/0.829/100:0.0750377852,(Penmo2_EVm001462t1/1-422:0.0407808245,PenvanEVm003630t1/1-422:0.0169204560)/1/100:0.2721542508)/1/100:0.1420851520)/1/100:0.0763884015)/0.999/100:0.0284852055,(((((((((CalphiEVm003052t1/1-332:0.0956280511,((CarlonEVm002522t1/1-413:0.1526975387,CarlonEVm002522t2/1-335:0.0000021613)/1/100:0.1778146135,EriferEVm000480t1/1-332:0.0449949999)/1/100:0.0856974630)/1/100:0.0800577434,(PortriEVm003596t1/1-332:0.0000025494,PortriEVm003596t3/1-349:0.1645657460)/0.386/94:0.0092365294)/0.335/86:0.0034109627,((CalsaY_EVm005990t1/1-340:0.0018421279,XP_063849685.1/1-338:0.1155768786)/1/99:0.0704368639,CalsaY_EVm005990t2/1-332:0.0000024769)/1/100:0.0749115145)/1/93:0.1138187031,PortriEVm003596t2/1-356:0.1911257387)/0.998/100:0.0945096898,CalsaE_EVm005754t1/1-502:0.0545972445)/0.444/54:0.0108631843,XP_063849683.1/1-397:0.0197129032)/1/100:0.0614661424,(CarmaC_EVm008235t2/1-399:0.0000020328,CarmaY_EVm007577t2/1-391:0.0146304172)/1/100:0.0864513245)/1/100:0.0971894082,(Erisi1_EVm007910t3/1-373:0.0817009520,((((GeclaM_EVm006874t1/1-402:0.2005685709,GeclaM_EVm006874t2/1-341:0.1489957389)/0.333/92:0.0000021571,GeclaM_EVm006874t3/1-332:0.0000023606)/1/100:0.1897167416,Minpug_EVm007308t4/1-332:0.0067834966)/1/98:0.1348181743,Minpug_EVm007308t3/1-381:0.0017588689)/1/100:0.1030231039)/0.993/100:0.0719388168)/1/100:0.2368350718,(((((ChequaEVm005536t1/1-405:0.0000029743,XP_053649521.2/1-405:0.0040292442)/1/100:0.2642202583,((ChequaEVm005536t3/1-336:0.0600280562,ChequaEVm005536t4/1-335:0.0000021036)/0.952/84:0.0937245284,((Panar1_EVm007094t1/1-411:0.0000022451,Panar2_EVm006336t1/1-335:0.0000029684)/1/100:0.2934293772,(Procl1_EVm005198t2/1-332:0.0239681642,XP_045594825.2/1-414:0.1007638598)/1/90:0.1585339913)/0.999/91:0.0923806230)/1/68:0.1224516251)/1/86:0.1749432777,(ChequaEVm005536t2/1-386:0.0000010001,XP_053649522.1/1-386:0.0000010001)/0.333/92:0.0000026012)/1/85:0.0399208648,(Procl1_EVm005198t1/1-387:0.0000010001,Procl2_EVm008256t1/1-387:0.0000010001)/1/98:0.0369092390)/1/98:0.0371473337,HomameEVm007756t1/1-387:0.0231651286)/0.59/94:0.0168423129)/0.978/93:0.0318218750)/1/99:0.0716857644,((((((AcastyEVm005438t1/1-368:0.0000020958,Clitri_EVm003897t1/1-381:0.0000010001)/1/100:0.0150618454,Cliant_EVm004819t1/1-379:0.0000023758)/1/100:0.0994758603,(Clivit_EVm003324t1/1-394:0.0000020483,Clivit_EVm003324t2/1-324:0.0951564627)/1/100:0.0594007501)/1/100:0.1734331016,Coecly_EVm002299t1/1-369:0.0957843532)/1/98:0.0564850093,(((Eumpic_EVm001899t1/1-387:0.0463463987,Uronit_EVm003252t1/1-388:0.0615772254)/0.883/90:0.0138490403,(Gasfor_EVm004085t1/1-395:0.0000024938,(Gasfor_EVm004085t2/1-336:0.0561162761,Gasfor_EVm004085t3/1-330:0.0196119067)/0.999/100:0.1664271131)/1/100:0.0726136534)/1/100:0.0620363364,((Munmic_EVm003652t1/1-369:0.0000010001,Munmic_EVm003652t2/1-374:0.0000010001)/1/100:0.0811242095,Munser_EVm004370t1/1-375:0.1234735384)/1/100:0.0695475893)/1/85:0.0247874763)/0.441/71:0.0061389037,(Emetal_EVm003009t1/1-391:0.0000022613,(Emetal_EVm003009t2/1-336:0.1068235830,Emetal_EVm003009t3/1-331:0.1019484411)/0.959/100:0.0642444254)/1/100:0.1288183683)/1/98:0.0828536162)/1/100:0.0709719879,((EupcryEVm000916t1/1-394:0.0071230489,(((EupcryEVm000916t2/1-378:0.0224684211,EupsupEVm005598t2/1-368:0.0000020890)/1/100:0.1698407852,EupsupEVm005598t3/1-411:0.1655907127)/0.999/100:0.1363080921,EupcryEVm000916t3/1-363:0.1674806339)/1/100:0.1979863601)/1/100:0.1355113343,(ThyineEVm009426t1/1-403:0.0000010001,ThyineEVm009426t2/1-391:0.0000010001)/1/100:0.0701175040)/1/100:0.3266927175)/0.994/70:0.0509233215,((AllbanEVm002757t1/1-384:0.2970466661,((EchvenEVm001548t1/1-361:0.2317901701,(EulsimEVm002181t1/1-333:0.0999096988,HyaaztEVm008929t1/1-334:0.4187525947)/0.637/62:0.0659568577)/1/100:0.2003999336,GamcheEVm005625t1/1-390:0.0656720371)/1/100:0.3937882210)/0.643/68:0.0172124362,(OraoraEVm003054t1/1-335:0.0839697224,((OraoraEVm003054t2/1-347:0.0090203032,OraoraEVm003054t3/1-430:0.0471715911)/1/100:0.2042687827,OraoraEVm003054t4/1-336:0.0240241317)/0.577/100:0.0498148287)/1/100:0.5658092779)/0.811/63:0.0302936457)/0.996/94:0.0406308208,(((((AseaqCEVm006114t1/1-447:0.0000026197,AseaqSEVm005872t1/1-447:0.0166792300)/1/100:0.2016713094,((AseaqCEVm006114t3/1-339:0.0000026847,AseaqSEVm005872t3/1-339:0.0000021344)/0.447/100:0.0091914455,(ProbetEVm005441t1/1-446:0.1611505811,(ProbetEVm005441t2/1-341:0.0000021878,PromerEVm005544t1/1-333:0.0505500765)/0.871/100:0.0171761224)/1/100:0.2353819302)/0.988/100:0.0712527705)/0.973/100:0.1121668397,AseaqCEVm006114t4/1-336:0.1325463212)/1/100:0.1599727889,(AseaqCEVm006114t2/1-386:0.0000010001,AseaqSEVm005872t2/1-386:0.0000010001)/0.333/90:0.0000020079)/1/100:0.1921057280,LigexoEVm002294t1/1-388:0.1647000972)/1/100:0.1680118763)/1/99:0.3443742886,(((AmpampEVm005396t2/1-391:0.6944018328,(AnoinsEVm001873t1/1-344:0.7565703219,(BlagerEVm007690t1/1-384:0.2835976057,(BommorEVm003472t1/1-382:0.4786516391,((DromelEVm005674t1/1-377:0.0000027337,DromelEVm005674t2/1-244:0.3103559481)/1/100:0.4375883970,KAL5289219.1/1-376:0.5620863571)/1/100:0.2372208055)/1/100:0.1597360143)/1/100:0.3463026063)/0.73/69:0.0452209835)/0.473/51:0.0237240250,DapmagEVm005976t2/1-399:0.7904592094)/0.996/27:0.0470719803,((CalsinEVm004548t1/1-395:0.6396813966,EuraffEVm010361t1/1-397:0.5550272711)/1/100:0.5179992030,(((EucserEVm009276t1/1-353:0.4189671157,LercypEVm004717t1/1-457:0.3245873042)/1/100:0.2081189044,ParnanEVm008308t1/1-381:0.6311281222)/0.979/100:0.1405248479,(LepsalEVm005412t1/1-444:0.0000028135,(LepsalEVm005412t2/1-435:0.2718670034,LepsalEVm005412t3/1-320:0.0226458831)/0.921/100:0.1580627092)/1/100:0.5708151693)/1/100:0.3160371110)/1/99:0.2485828871)/0.417/28:0.0170718568)/1/99:0.1151570845,(((EotkanEVm004354t1/1-399:0.0000020777,XP_053203655.1/1-326:0.1250954459)/1/100:0.3230383005,LeppalEVm006503t1/1-391:0.3487061550)/1/100:0.4785302796,(((XP_050032122.1/1-383:0.0000020563,XP_070397041.1/1-383:0.0047895283)/1/100:0.2091905558,XP_064487082.1/1-375:0.6378563884)/1/100:0.2677935290,(XP_055926571.1/1-395:0.4456685987,XP_067126018.1/1-387:0.4599694269)/1/100:0.1460595883)/0.999/100:0.1364162699)/1/100:0.1046800187)/1/100:0.2359989510,(((((((CAE1283666.1/1-441:0.4197713006,((XP_014786590.1/1-394:0.0000010001,XP_014786591.1/1-389:0.0000010001)/0.772/100:0.0098862961,(XP_029636992.1/1-394:0.0000029660,XP_036358919.1/1-389:0.0000026169)/0.761/100:0.0084522829)/1/100:0.1746985908)/1/100:0.8236334300,XP_064607222.1/1-389:0.3831824956)/0.999/92:0.1256055547,XP_046569539.1/1-408:0.3636287442)/0.78/63:0.0457077342,XP_045164752.1/1-381:0.4201520576)/0.983/72:0.0840887102,KAI0238868.1/1-327:0.7897426172)/0.536/64:0.0536836805,(NP_001191555.1/1-396:0.5818229051,XP_070192799.1/1-347:0.8005372179)/1/99:0.2920414933)/0.999/99:0.1391685945,((((((KAJ7353845.1/1-361:0.1953242726,(((((XP_022806277.1/1-339:0.0680269339,XP_058959441.2/1-347:0.1463434952)/1/100:0.2392131143,XP_067024466.1/1-335:0.1880261346)/1/100:0.0755061155,XP_068758510.1/1-336:0.0262701776)/1/100:0.2350490610,XP_068758508.1/1-383:0.0000010001)/0.338/99:0.0012297049,XP_068714525.1/1-383:0.0084051473)/1/100:0.1051416821)/0.999/100:0.0473143468,(XP_073228974.1/1-386:0.0000024794,XP_073228975.1/1-347:0.2782906566)/1/100:0.0763812159)/1/100:0.2120500453,XP_001630325.1/1-388:0.3344111604)/1/100:0.2480548577,(XP_065674361.1/1-346:0.6452792131,XP_066917639.1/1-401:0.6921337640)/1/100:0.5066273429)/1/100:0.2885651923,(((((((((((((((((((((((((((((NP_001025191.1/1-416:0.0000020076,XP_032763512.1/1-416:0.0000025291)/1/100:0.0187674796,((NP_035288.2/1-416:0.0037476778,XP_005076295.1/1-413:0.0302473299)/0.333/91:0.0000029490,XP_055480550.1/1-416:0.0037365316)/0.333/94:0.0000020849)/0.998/100:0.0079750946,XP_015343832.1/1-417:0.0000010001)/0.333/53:0.0000029398,XP_027782268.1/1-417:0.0000023582)/0.997/99:0.0039775454,((((NP_777074.1/1-418:0.0073990433,((XP_017902719.1/1-417:0.0000010001,XP_069444011.1/1-417:0.0000021617)/0.333/83:0.0000028080,XP_027824390.1/1-417:0.0036956878)/0.995/100:0.0037177463)/0.333/49:0.0000028189,XP_005901496.1/1-418:0.0000023583)/0.333/32:0.0000020572,XP_070325263.1/1-418:0.0036899993)/0.999/96:0.0037176601,(((((((((XP_004263405.1/1-416:0.0037530109,((XP_019796163.1/1-416:0.0000010001,XP_030690258.1/1-416:0.0000010001)/0.333/72:0.0000026780,(XP_059876244.1/1-416:0.0037472398,XP_067602054.1/1-416:0.0037623812)/0.333/22:0.0000022649)/0.333/41:0.0000026739)/0.997/99:0.0037509933,(XP_022410054.1/1-416:0.0037416983,XP_029090203.1/1-416:0.0000028840)/0.995/100:0.0037671695)/0.333/78:0.0000026890,XP_059963745.1/1-416:0.0037597771)/0.333/72:0.0000028232,XP_065739761.1/1-416:0.0000021123)/0.333/88:0.0000027306,(XP_023971738.1/1-417:0.0000010001,XP_058930534.1/1-417:0.0000010001)/0.333/43:0.0000010001)/0.333/92:0.0000021738,(XP_036719895.1/1-418:0.0036891320,XP_057406490.1/1-418:0.0036892939)/0.333/52:0.0000023566)/0.333/55:0.0000010001,XP_068406489.1/1-419:0.0000010001)/0.333/49:0.0000029592,XP_061053584.1/1-419:0.0073542502)/1/99:0.0110634902,(XP_010945010.1/1-418:0.0073949705,(XP_010983139.3/1-418:0.0000010001,XP_072821314.1/1-418:0.0000010001)/0.333/74:0.0000010001)/1/100:0.0224069776)/0.333/64:0.0000028551)/1/96:0.0073540030)/0.333/71:0.0000028773,((XP_002712081.1/1-421:0.0000021634,((XP_013976258.1/1-435:0.0000010001,XP_072647653.1/1-435:0.0000010001)/0.997/100:0.0037236902,XP_025839816.2/1-417:0.0000029148)/1/100:0.0303954114)/0.333/60:0.0000024258,XP_062072810.1/1-422:0.0000027685)/1/97:0.0036996532)/0.996/77:0.0036522930,(((((((((((NP_002727.2/1-418:0.0036790195,(XP_001148361.5/1-418:0.0000010001,XP_003811247.1/1-418:0.0000010001)/0.333/85:0.0000028157)/0.857/100:0.0036801749,(XP_004046069.1/1-418:0.0000022614,(XP_024106123.1/1-418:0.0000021218,XP_054351468.1/1-418:0.0000029414)/0.999/100:0.0036652712)/0.333/99:0.0000027826)/0.77/100:0.0036492954,(XP_003896505.2/1-421:0.0000022120,((XP_005550534.1/1-421:0.0000010001,XP_014990153.1/1-421:0.0000010001)/0.992/100:0.0035983413,XP_007980716.1/1-421:0.0072300526)/0.333/80:0.0000021890)/0.996/100:0.0036661171)/0.996/92:0.0036773277,XP_002751774.1/1-418:0.0109601781)/0.975/91:0.0036964958,(XP_045421411.1/1-418:0.0000025129,XP_069317950.1/1-418:0.0072917207)/1/100:0.0185347368)/0.999/91:0.0109815920,XP_069852340.1/1-422:0.0270750632)/0.993/91:0.0074163972,XP_004602169.1/1-412:0.0404868223)/0.897/95:0.0037056713,XP_047550057.1/1-419:0.0073050100)/0.333/57:0.0000023089,XP_045877294.1/1-418:0.0000026186)/0.333/42:0.0000022618,XP_002913680.2/1-417:0.0000010001)/0.441/67:0.0036841820,((XP_044908194.1/1-425:0.0130014878,XP_053753929.1/1-424:0.0085657792)/1/100:0.0986888853,XP_044945599.1/1-439:0.0936955761)/0.999/73:0.0460645643)/0.333/41:0.0000028924)/0.333/38:0.0000025343,(((((XP_003407054.2/1-416:0.0355868816,XP_006882686.1/1-416:0.0168603708)/0.947/91:0.0121241615,XP_029783089.1/1-418:0.0057823908)/0.351/57:0.0015630055,(((XP_006085509.2/1-324:0.0556329385,XP_008148242.1/1-421:0.0147219983)/1/82:0.0268324882,XP_036103042.1/1-420:0.0116305117)/0.995/82:0.0100056532,((XP_006925428.1/1-419:0.0072485412,XP_032944612.1/1-418:0.0072839870)/0.333/99:0.0000027505,(XP_024414261.1/1-419:0.0000028135,(XP_037006361.2/1-419:0.0109410574,XP_045684439.1/1-419:0.0036320313)/0.951/100:0.0036150786)/1/100:0.0072463508)/0.953/98:0.0036150922)/0.984/84:0.0036110359)/0.333/37:0.0000029596,XP_004382659.1/1-416:0.0225351054)/0.4/52:0.0036012689,XP_007528379.1/1-420:0.0036385624)/0.989/62:0.0036071811)/0.333/53:0.0000025748,XP_042771170.1/1-418:0.0000023205)/0.333/17:0.0000020931,(XP_007084033.2/1-418:0.0000000000,XP_060489760.1/1-418:0.0000000000):0.0000010001)/0.333/15:0.0000026934,(XP_037692324.1/1-419:0.0219799805,XP_058153139.1/1-419:0.0047414915)/1/100:0.0174164378)/0.333/21:0.0000020606,XP_026359307.1/1-417:0.0000024991)/0.333/15:0.0000027991,(((XP_004411976.1/1-417:0.0000000000,XP_045350418.1/1-417:0.0000000000):0.0000000000,XP_040500319.1/1-417:0.0000000000):0.0000000000,XP_045649411.1/1-417:0.0000000000):0.0000010001)/0.333/13:0.0000028172,(XP_027428810.1/1-416:0.0000024272,XP_027974761.1/1-416:0.0000020677)/0.999/99:0.0037274563)/0.333/49:0.0000027851,(XP_020958258.1/1-417:0.0075072190,XP_036866773.2/1-422:0.0260868469)/0.843/82:0.0035975063)/0.333/45:0.0000023300,((((XP_006732262.1/1-417:0.0000000000,XP_032258258.1/1-417:0.0000000000):0.0000000000,XP_035957274.1/1-417:0.0000000000):0.0000028285,XP_021538616.2/1-417:0.0000028274)/0.333/65:0.0000027975,(XP_020011669.1/1-337:0.1891407863,(XP_034876250.1/1-417:0.0000010001,XP_045720840.1/1-417:0.0000010001)/0.333/97:0.0000025214)/0.555/47:0.0036942726)/0.958/43:0.0036936333)/0.961/46:0.0076903707,(XP_025785582.1/1-347:0.1412865201,(XP_066128312.1/1-419:0.0071758939,XP_066198644.1/1-418:0.0221398393)/0.989/100:0.0126559312)/0.727/52:0.0064442998)/0.333/60:0.0000022993,(XP_014687328.1/1-419:0.0036694531,XP_023494660.1/1-419:0.0036794762)/1/100:0.0332949249)/1/94:0.0513259694,XP_012860084.1/1-318:0.0241995200)/0.999/100:0.0444551780,((XP_020840240.1/1-416:0.0036754248,XP_027694446.1/1-417:0.0151460258)/0.949/100:0.0108763850,XP_036614493.1/1-416:0.0119495211)/1/100:0.0722332292)/1/100:0.1764353550,(((((XP_003221588.1/1-414:0.0060848527,XP_060634358.2/1-417:0.0104033282)/1/100:0.0813123363,XP_042325281.1/1-420:0.1842058899)/0.99/100:0.0492319024,XP_060100714.1/1-423:0.1302162622)/1/100:0.0505623345,((((((((XP_005010308.2/1-440:0.0130102107,XP_035188314.1/1-438:0.0065554960)/0.996/97:0.0065453969,XP_040404967.1/1-438:0.0000010001)/0.333/26:0.0000021884,XP_035405367.1/1-438:0.0000010001)/0.333/34:0.0000023777,XP_013046236.2/1-437:0.0000021048)/1/98:0.0333681444,(((XP_015131273.2/1-587:0.0000010001,XP_065599730.1/1-425:0.0036937388)/0.333/94:0.0000026186,XP_042672077.1/1-423:0.0034880676)/0.942/99:0.0072342858,XP_021240260.1/1-420:0.0000024357)/1/99:0.0446847015)/1/96:0.0615964997,(((((((((XP_010579393.1/1-491:0.0126175699,XP_053906196.1/1-422:0.0477733240)/0.947/70:0.0067406732,XP_069657943.1/1-455:0.0000021598)/0.333/70:0.0000024942,XP_072723526.1/1-420:0.0071143179)/0.333/51:0.0000023712,XP_042649176.1/1-421:0.0106260692)/0.975/70:0.0128113584,(((((XP_014724486.1/1-425:0.0070756718,XP_071280018.1/1-425:0.0035480346)/0.333/19:0.0000027064,((XP_015482675.1/1-425:0.0000010001,XP_068850891.1/1-425:0.0000010001)/0.333/88:0.0000027024,((XP_030147701.1/1-425:0.0070713327,XP_064278090.1/1-425:0.0070988176)/0.917/22:0.0035449766,XP_054133824.1/1-425:0.0107017316)/0.333/23:0.0000025530)/0.931/25:0.0035272553)/1/100:0.0359789516,XP_065522089.1/1-430:0.0355250982)/0.976/100:0.0096825127,XP_030324851.1/1-439:0.0278900430)/0.849/98:0.0079916893,XP_055664854.1/1-420:0.0072692367)/0.953/98:0.0081096924)/0.93/70:0.0243955707,XP_054668770.1/1-448:0.0000020039)/1/73:0.0502401511,(XP_050771247.1/1-428:0.0000029309,XP_064300996.1/1-426:0.0111728385)/0.768/89:0.0189902676)/0.333/51:0.0000025958,XP_063179507.1/1-425:0.0069110058)/0.438/62:0.0089835375,XP_064905108.1/1-418:0.0159749234)/0.979/67:0.0276716175)/1/100:0.1026228077,(XP_064361724.1/1-502:0.0834697620,XP_068786443.1/1-422:0.0119156323)/1/100:0.0471252180)/1/100:0.0549368486,(XP_019399101.1/1-331:0.0144821133,(XP_025063165.1/1-363:0.0584582042,XP_059581543.1/1-418:0.0221167268)/0.333/85:0.0000029123)/1/100:0.0836650240)/1/76:0.0469715089)/0.557/75:0.0169131790,(((XP_023965980.2/1-526:0.0045417747,XP_039372803.1/1-430:0.0000010001)/0.333/84:0.0000024176,XP_065275967.1/1-416:0.0155813255)/0.551/97:0.0075234460,((XP_043352840.1/1-437:0.0403932332,XP_043407500.1/1-438:0.0039139587)/1/100:0.1159988046,XP_048692297.1/1-430:0.0096471343)/1/100:0.0341467106)/1/100:0.0661765608)/1/99:0.0980407920)/1/100:0.0966359607,XP_029472136.1/1-402:0.0323115261)/0.84/43:0.0357543760,((XP_002933139.3/1-405:0.1099995580,((((XP_040199466.1/1-404:0.0835617226,(((XP_040268741.1/1-401:0.0081448870,XP_044136123.1/1-401:0.0086728979)/1/100:0.0455260532,(XP_069621169.1/1-402:0.0000023637,XP_073429674.1/1-402:0.0166586461)/1/100:0.0388811508)/0.997/98:0.0205391437,XP_069833634.1/1-404:0.0378952557)/0.965/98:0.0269489659)/0.992/99:0.0313383788,XP_063783126.1/1-412:0.0625561816)/1/100:0.0374770184,XP_053572546.1/1-401:0.1540456111)/0.991/100:0.0325941862,XP_063304166.1/1-405:0.0839909252)/1/100:0.0363586742)/1/100:0.0912484443,(XP_069085944.1/1-404:0.0618946599,XP_069485233.1/1-406:0.0462948417)/1/100:0.1474088049)/0.849/47:0.0368907839)/1/100:0.0825063888,XP_043944474.1/1-402:0.1143247141)/1/100:0.0653556744,((((XP_003443931.1/1-404:0.0454011297,XP_020478533.1/1-406:0.0524160125)/0.961/100:0.0149122399,(XP_010790627.1/1-404:0.0665312233,XP_030222497.1/1-403:0.1857913450)/0.952/47:0.0169823074)/0.999/46:0.0228055260,(XP_008410051.1/1-407:0.0172615125,XP_015232219.1/1-405:0.0231720804)/1/100:0.0330906449)/1/100:0.1284788030,XP_017209716.1/1-403:0.1509726065)/1/100:0.2690879467)/1/100:0.1951382655,((((((((((((((((((((NP_001178296.1/1-401:0.0000010001,XP_005909413.1/1-401:0.0000010001)/0.333/53:0.0000021268,((XP_010850266.1/1-400:0.1383417487,XP_027379260.1/1-401:0.0041952139)/0.333/20:0.0000020243,(XP_013828967.1/1-401:0.0042060032,(XP_014957924.2/1-401:0.0000010001,XP_069418537.1/1-401:0.0000020516)/0.333/82:0.0000021035)/1/100:0.0084099618)/0.333/9:0.0000021249)/0.333/10:0.0000026653,XP_020771864.1/1-401:0.0042023591)/1/100:0.0464364596,(NP_999423.2/1-401:0.0000020410,XP_047629697.1/1-401:0.0000024458)/1/100:0.0173544403)/0.333/61:0.0000020134,(((((((((XP_004283958.2/1-402:0.0041816280,((((XP_019787177.1/1-402:0.0000029115,XP_059878422.1/1-402:0.0084231147)/0.946/78:0.0041814526,(XP_030722884.1/1-402:0.0000010001,XP_067610439.1/1-402:0.0000029610)/0.333/79:0.0000025525)/0.999/88:0.0041825966,(XP_036724282.1/1-401:0.0084688049,XP_068413549.1/1-401:0.0042397946)/0.951/100:0.0042044466)/0.333/15:0.0000028779,XP_060017939.1/1-402:0.0000028375)/0.333/12:0.0000020164)/0.998/93:0.0041760657,XP_058933051.1/1-402:0.0083467467)/0.333/62:0.0000020158,XP_023979582.1/1-402:0.0041749473)/0.333/85:0.0000029104,XP_029098836.1/1-401:0.0000023467)/0.333/37:0.0000022588,XP_022428929.1/1-401:0.0000010001)/0.333/52:0.0000028712,XP_065741265.1/1-401:0.0084136999)/0.333/45:0.0000020989,XP_059965672.1/1-401:0.0126688843)/0.333/69:0.0000022090,(XP_007168963.2/1-401:0.0000028626,XP_061052724.1/1-401:0.0042099048)/0.969/98:0.0042070820)/1/99:0.0174287599,((XP_010967517.1/1-360:0.0211709204,XP_031326134.1/1-402:0.0000029660)/0.985/100:0.0041719876,XP_015090498.3/1-402:0.0000029307)/1/100:0.0168532067)/0.997/87:0.0085997220)/0.888/58:0.0052039773,(XP_001916291.1/1-401:0.0000029304,XP_070349007.1/1-401:0.0000021285)/1/100:0.0389101536)/0.334/94:0.0003312523,XP_060060729.1/1-400:0.0914704429)/0.997/95:0.0165603776,(((((((XP_004399264.1/1-401:0.0000020395,((XP_021542607.1/1-401:0.0000027762,(XP_034853642.1/1-401:0.0000020438,XP_045718419.1/1-401:0.0000020514)/0.999/100:0.0042571102)/0.991/100:0.0042811818,(XP_032267131.1/1-401:0.0000022128,XP_035935632.1/1-401:0.0000010001)/0.937/100:0.0042304817)/1/100:0.0085493925)/0.333/78:0.0000027783,((XP_025740867.1/1-401:0.0000000000,XP_027980252.1/1-401:0.0000000000):0.0000025987,XP_027438452.1/1-401:0.0000020738)/0.998/100:0.0042558740)/0.981/100:0.0042675988,((((XP_032174954.1/1-401:0.0000000000,XP_059245651.1/1-401:0.0000000000):0.0000010001,XP_044936143.1/1-401:0.0000010001)/0.333/82:0.0000020484,XP_045847126.1/1-401:0.0084837667)/0.614/55:0.0042434603,(XP_032723886.1/1-401:0.0042432544,XP_047550403.1/1-401:0.0000010001)/0.333/97:0.0000029856)/1/96:0.0127910315)/0.975/95:0.0057861569,(XP_011231656.2/1-401:0.0042453828,((XP_026356573.1/1-401:0.0000000000,XP_045634842.1/1-401:0.0000000000):0.0000010001,XP_040484783.1/1-401:0.0000010001)/0.333/75:0.0000028425)/0.987/94:0.0070038191)/0.993/64:0.0128236600,((((((((XP_011289715.1/1-401:0.0000000000,XP_046951005.1/1-401:0.0000000000):0.0000000000,XP_045352710.1/1-401:0.0000000000):0.0000010001,XP_030162558.1/1-401:0.0000010001)/0.333/83:0.0000028203,XP_043443296.1/1-401:0.0042451423)/0.994/100:0.0042441462,XP_042785206.1/1-401:0.0042461418)/0.333/65:0.0000020096,(((XP_019272300.1/1-401:0.0000000000,XP_049496335.1/1-401:0.0000000000):0.0000000000,XP_042834808.1/1-401:0.0000000000):0.0000010001,XP_026894481.1/1-401:0.0000010001)/0.333/78:0.0000028789)/0.333/72:0.0000029080,XP_029773399.1/1-401:0.0258807866)/0.333/87:0.0000020150,(XP_025771717.1/1-335:0.0445859887,XP_060483895.1/1-361:0.2306796792)/0.995/96:0.1007027709)/0.457/64:0.0116460363)/0.757/96:0.0082928239,(XP_025844392.1/1-401:0.0042057928,XP_072642403.1/1-401:0.0042013673)/0.999/100:0.0105994392)/0.973/93:0.0133655533,((XP_006909125.1/1-401:0.0000010001,XP_016005363.1/1-401:0.0254660205)/1/100:0.0495062686,XP_032988393.1/1-401:0.0399819090)/0.999/99:0.0217422255)/0.992/70:0.0142609980)/0.945/95:0.0086745365,(XP_024421537.1/1-401:0.0101657967,(XP_036984324.2/1-402:0.0316917569,XP_045713110.1/1-400:0.0307117946)/1/100:0.0433428239)/1/100:0.0800044731)/0.471/75:0.0047500011,(XP_023602706.1/1-336:0.3971662122,(XP_066100464.1/1-401:0.0043624737,XP_066207898.1/1-401:0.0041254690)/1/100:0.0740369627)/0.564/50:0.0089320159)/1/45:0.0359231087,((XP_002713443.2/1-401:0.0000027831,XP_062056805.1/1-401:0.0083110104)/1/100:0.0724888259,((((XP_003409931.2/1-400:0.0302264310,XP_004368561.1/1-400:0.0170813505)/0.786/99:0.0143687296,XP_004704194.3/1-331:0.1073264339)/0.598/100:0.0121998946,XP_006892991.1/1-400:0.0446519992)/1/100:0.0564049559,(XP_037706402.1/1-402:0.0712526539,XP_058144600.1/1-400:0.0760124800)/0.999/100:0.0309731428)/0.963/100:0.0108548294)/0.766/70:0.0105894977)/0.971/43:0.0215954685,((((((((((NP_001266877.1/1-404:0.0082434383,XP_008969939.1/1-404:0.0000020070)/0.995/100:0.0041140785,(NP_004148.1/1-404:0.0000023958,XP_018879990.4/1-404:0.0082328911)/0.333/71:0.0000029954)/1/100:0.0082595315,(XP_054406795.1/1-419:0.0000028374,XP_063517230.1/1-419:0.0000020459)/1/100:0.0169959594)/0.993/96:0.0082697383,(XP_003257073.1/1-404:0.0000029623,XP_055134239.1/1-404:0.0000029976)/1/100:0.0083701240)/0.924/96:0.0042461179,(XP_010368509.1/1-404:0.0000020382,(XP_028699934.1/1-404:0.0000020887,XP_045242213.1/1-404:0.0000020236)/0.999/99:0.0041164168)/0.945/96:0.0042414529)/0.942/100:0.0095759566,XP_003734888.1/1-404:0.0283931976)/1/100:0.0646904380,XP_045386245.1/1-399:0.0570091319)/0.928/92:0.0150300915,XP_027789636.2/1-399:0.0705686749)/0.576/31:0.0118477503,XP_062969754.1/1-401:0.0358805275)/0.61/22:0.0094837892,((((NP_032950.1/1-402:0.0290846538,(NP_062137.1/1-401:0.0058285432,XP_032766558.1/1-401:0.0321206329)/1/100:0.0339656893)/1/100:0.0319340187,(XP_005075011.1/1-402:0.0273996013,XP_055485904.1/1-403:0.1887232890)/0.992/100:0.0235770055)/1/100:0.0676432395,XP_008851449.1/1-401:0.0565735073)/1/99:0.0857078886,((XP_012883518.1/1-319:0.0165277676,XP_069873820.1/1-401:0.0080350535)/1/100:0.1292091369,XP_020027897.1/1-401:0.0736761590)/0.964/93:0.0283925021)/0.974/90:0.0169903594)/0.955/68:0.0111314462)/0.998/55:0.0658075748,XP_003476701.1/1-395:0.1576124879)/1/100:0.1912560042,(XP_020854645.1/1-377:0.0336830346,XP_072507856.1/1-380:0.0685372829)/1/100:0.2011475997)/1/100:0.1694854820,XP_028906346.1/1-401:0.0872967881)/1/100:0.0584467974,(((((((((((XP_002188690.1/1-399:0.0087878792,XP_068883703.1/1-399:0.0043776085)/0.333/40:0.0000025248,((XP_054137046.1/1-399:0.0000000000,XP_071295597.1/1-399:0.0000000000):0.0000010001,XP_066414066.1/1-399:0.0000010001)/0.333/65:0.0000029516)/0.994/41:0.0043776096,((XP_014728273.1/1-399:0.0043881539,XP_058700694.1/1-399:0.0000020674)/0.998/31:0.0043908770,XP_015496523.1/1-399:0.0000024690)/0.333/14:0.0000023460)/1/100:0.0176100224,(XP_064309688.1/1-400:0.0043233274,XP_072731749.1/1-400:0.0000023076)/0.333/42:0.0000029887)/0.984/60:0.0043299900,(((XP_053933011.1/1-407:0.0224760102,XP_063204332.1/1-400:0.0044066271)/0.933/97:0.0043577045,XP_054693942.1/1-400:0.0090184601)/0.333/67:0.0000020591,XP_055660505.1/1-400:0.0000021660)/0.998/90:0.0043559284)/0.333/9:0.0000029582,XP_032865194.2/1-400:0.0000020629)/0.333/7:0.0000022681,((XP_010569395.1/1-400:0.0000010001,XP_069668130.1/1-400:0.0000010001)/0.97/100:0.0043355047,XP_050760484.1/1-400:0.0043294298)/0.995/98:0.0043556561)/0.333/10:0.0000022223,((XP_009282795.1/1-319:0.0113072623,XP_009324611.1/1-350:0.1414090400)/0.894/95:0.0818876416,(XP_009995334.1/1-308:0.0486811978,XP_051483452.1/1-400:0.0000026332)/1/100:0.0960415289)/0.333/13:0.0000024064)/0.851/47:0.0057717489,(((((XP_003642054.1/1-400:0.0129718033,XP_021265251.1/1-400:0.0262235152)/0.764/85:0.0043589499,(XP_031411371.1/1-321:0.0334596200,XP_031462447.1/1-400:0.0086491880)/0.333/98:0.0000024969)/0.829/81:0.0043214416,XP_065605948.1/1-400:0.0000028220)/1/100:0.0263550565,(((XP_027323850.2/1-401:0.0090736560,XP_047928256.1/1-400:0.0000010001)/0.333/42:0.0000010001,XP_035402893.1/1-400:0.0000010001)/0.333/76:0.0000029853,XP_035193852.1/1-400:0.0043388426)/1/100:0.0653334328)/1/99:0.0179493522,XP_064931669.1/1-399:0.0588692513)/0.618/51:0.0082073763)/1/99:0.0287189248,((XP_064375141.1/1-403:0.0042139492,XP_067159509.1/1-402:0.0042745102)/0.333/18:0.0000022086,XP_068816348.1/1-405:0.0042192120)/1/74:0.0185139436)/1/100:0.0376834045,(((XP_005296015.1/1-400:0.0000010001,(XP_039402664.1/1-461:0.0094813607,XP_044881800.1/1-403:0.0000010001)/0.333/95:0.0000022286)/0.913/100:0.0050578856,(XP_038266223.1/1-402:0.0000020306,(XP_048715330.1/1-400:0.0000027215,XP_073206988.1/1-401:0.0000022445)/1/100:0.0175604253)/0.93/100:0.0043177310)/1/100:0.0371126994,(((XP_006260355.1/1-403:0.0000026265,XP_025054781.1/1-348:0.1761423305)/0.813/100:0.0044285427,XP_019392307.1/1-403:0.0081104565)/1/100:0.0387452351,(((XP_008103643.1/1-404:0.0257811644,XP_060622460.1/1-406:0.0000029329)/1/100:0.0581343009,(XP_026538445.1/1-404:0.1232901088,(XP_028575450.1/1-404:0.0267912225,XP_034962709.1/1-404:0.0260019421)/1/100:0.0877656870)/0.981/100:0.0343448235)/0.945/100:0.0215263499,XP_060095379.1/1-402:0.1088170120)/1/100:0.0573724371)/0.997/60:0.0269786687)/0.444/14:0.0135975506)/1/92:0.0936754718)/1/100:0.1134484319,(XP_029457139.1/1-402:0.0589574793,XP_030063936.1/1-404:0.0812981580)/1/100:0.0690026909)/1/99:0.0386516272,XP_069499426.1/1-402:0.2953997439)/0.577/94:0.0121103658,(XP_002933104.1/1-404:0.1120242199,(XP_040214871.1/1-402:0.1399574619,((XP_040262538.1/1-405:0.0444039157,((XP_069592431.1/1-402:0.0214688114,XP_073431178.1/1-402:0.0173352715)/1/100:0.0374330260,XP_069822862.1/1-406:0.0374240792)/0.917/99:0.0149700982)/1/99:0.0402790564,XP_063282301.1/1-409:0.1323912632)/0.999/100:0.0306206954)/0.977/100:0.0167557960)/1/100:0.0633539262)/0.99/94:0.0457121420,XP_043934524.1/1-401:0.1918833469)/1/100:0.2185449987)/0.981/100:0.0651735603,((XP_032810168.1/1-424:0.0178438479,XP_061418852.1/1-425:0.0000027231)/1/100:0.3157469322,XP_067986498.1/1-414:0.3485057838)/1/100:0.1434531968)/1/100:0.1033197766,XP_061428989.1/1-451:0.3402357365)/1/100:0.4676931717,(((XP_062522952.1/1-388:0.2985249867,XP_065829710.1/1-399:0.5218901697)/1/100:0.3132372523,XP_065179423.1/1-285:1.2893312044)/0.868/93:0.0926561578,(XP_064400709.1/1-394:0.7422332333,XP_065909587.1/1-394:0.8105854450)/1/100:0.2385763792)/1/100:0.2427366266)/1/100:0.1156418972)/1/100:0.1318090988,((((XP_063952840.1/1-324:0.1846894218,sp|Q26619.1|KAPR_STRPU/1-369:0.0210382853)/1/100:0.0828971027,(XP_071509546.1/1-370:0.0040042866,(XP_072181681.1/1-368:0.0000021739,XP_072181682.1/1-341:0.2348183269)/1/100:0.0125421267)/1/100:0.0791986451)/1/100:0.3185179947,(((XP_071807297.1/1-370:0.0077759862,XP_071807307.1/1-332:0.1770524535)/1/100:0.2854780898,XP_072027165.1/1-373:0.3673636587)/0.764/100:0.0558161678,XP_071817983.1/1-348:1.7749112645)/0.838/59:0.0552893024)/0.736/58:0.0985316139,(XP_071961214.1/1-378:0.0000022692,XP_071961216.1/1-324:0.1246859306)/1/100:0.4395095424)/1/100:0.3094519303)/1/99:0.1090174482)/0.986/99:0.0844934133)/1/99:0.1609368690,(((KAI0243389.1/1-380:0.9625394752,(XP_036368061.1/1-372:0.0416875296,XP_052831656.1/1-372:0.0506123201)/1/100:0.3386748243)/0.988/42:0.0977884308,XP_064609788.1/1-369:0.3651633768)/0.914/42:0.0581940339,((XP_045216617.1/1-375:0.0570211113,XP_052795606.1/1-371:0.1940504171)/1/100:0.3118045917,(XP_063433307.1/1-372:0.2410277143,XP_065945211.1/1-369:0.2055584133)/1/100:0.1382440536)/1/100:0.1169274293)/1/100:0.5198099459)/1/99:0.1880148546,(((CAX82842.1/1-337:0.2870676297,GAA32310.1/1-380:0.2326757625)/1/100:0.2527443374,(CDS30262.1/1-370:0.3184659498,CDS40189.1/1-367:0.0928139927)/1/100:0.3970848998)/1/100:0.3278002383,GAA30981.2/1-376:1.6632862208)/1/100:0.3227886670)/0.999/100:0.2253622718,((CDS17353.1/1-379:0.0032738883,CDS42392.1/1-379:0.0396771355)/0.999/100:0.3443774272,CDS32524.1/1-390:0.8149290854)/1/100:1.7685231230)/0.892/99:0.1456419670,((XP_055336042.1/1-417:0.0000010001,XP_055336043.1/1-406:0.0000010001)/1/100:1.7807784460,(XP_055338012.1/1-466:1.1175743276,XP_055354466.1/1-677:1.1682749510)/0.932/100:0.1473221494)/1/100:0.3548732838)/1/100:1.1670084340,((((Branchiostoma_lanceolatum_CAH1246504.1/1-693:0.0145014207,Branchiostoma_lanceolatum_CAH1246505.1/1-715:0.0179410249)/1/100:0.6005320877,((((Danio_rerio_XP_005157115.1/1-684:0.1790060470,Danio_rerio_XP_009304717.2/1-684:0.0515731760)/1/100:0.0658989059,Spea_bombifrons_XP_053307124.1/1-685:0.0480275413)/0.996/93:0.0313071115,((Homo_sapiens_NP_006249.1/1-686:0.0000022970,(Mus_musculus_NP_035290.1/1-686:0.0094529280,Pan_paniscus_XP_003806380.1/1-686:0.0031348686)/0.333/5:0.0000024516)/0.333/7:0.0000025549,(Lutra_lutra_XP_047559587.1/1-686:0.0000025675,Vulpes_vulpes_XP_025870569.1/1-686:0.0095072693)/1/92:0.0126439322)/0.987/82:0.0242057105)/1/99:0.1277517221,((((Homo_sapiens_NP_001091982.1/1-671:0.0000010001,Pan_paniscus_XP_034786478.1/1-671:0.0034828188)/0.333/80:0.0000022304,Mus_musculus_NP_001013855.1/1-671:0.0105068291)/0.499/92:0.0054310546,(Lutra_lutra_XP_047559588.1/1-671:0.0035460971,Vulpes_vulpes_XP_025870570.1/1-671:0.0104405359)/0.998/93:0.0125046816)/1/93:0.0484962085,Spea_bombifrons_XP_053307125.1/1-673:0.1149560739)/0.997/100:0.0743315686)/1/100:0.4706948361)/1/100:0.1813438204,((((CarmaC_EVm005181t4__CarmaC_EVm005181t1_MERGE/1-677:0.1146786861,CarmaY_EVm003118t1/1-692:0.0084313078)/1/100:0.0662899978,GeclaM_EVm002389t3/1-691:0.0060491363)/0.999/100:0.0791414490,GeclaM_EVm002389t1/1-751:0.2033608784)/1/100:0.4761911896,(((Leptopilina_heterotoma_XP_043467466.1/1-745:0.0447892243,Solenopsis_invicta_XP_011168644.1/1-774:0.2672290179)/1/95:0.1094154355,((Leptopilina_heterotoma_XP_043467467.1/1-678:0.0519848663,Solenopsis_invicta_XP_011168645.1/1-681:0.2330948350)/1/100:0.3106820311,(Leptopilina_heterotoma_XP_043467468.1/1-674:0.0000023268,Solenopsis_invicta_XP_011168646.1/1-674:0.2320092148)/1/94:0.0977405840)/0.983/93:0.0765173915)/1/100:0.3559003435,((Pararge_aegeria_XP_039756561.1/1-1070:0.5428985556,Pararge_aegeria_XP_039756565.1/1-719:0.1201713394)/1/100:0.1381903529,Pararge_aegeria_XP_039756563.1/1-742:0.0955052946)/1/100:0.3261054495)/1/100:0.2017590165)/1/100:0.3157131343)/1/100:0.5668190741,(Branchiostoma_lanceolatum_CAH1247061.1/1-769:1.0048631042,(Danio_rerio_XP_021331649.1/1-769:0.4840253717,((((Homo_sapiens_NP_001350330.1/1-762:0.0000010001,Pan_paniscus_XP_003832316.1/1-762:0.0000010001)/0.999/100:0.0152551260,(Lutra_lutra_XP_047575615.1/1-762:0.0817688171,Vulpes_vulpes_XP_025853995.1/1-762:0.0150684225)/1/100:0.0318251491)/0.882/100:0.0251734176,Mus_musculus_Q61410.1/1-762:0.0374968289)/1/100:0.2891352740,Spea_bombifrons_XP_053319211.1/1-784:0.3967202137)/0.997/100:0.1663992299)/1/100:1.1394747250)/0.978/99:0.3069609763)/1/100:2.9771530670)/1/100:1.3582571370,((XP_055335195.1/1-441:0.0000010001,XP_055335197.1/1-379:0.0000010001)/1/100:0.9428317783,XP_055352410.1/1-461:1.0434101721)/0.943/98:0.1752970239)/0.957/100:0.1876464876)/1/100:0.8731323308)/1/100:0.3575159020,sp|P30625.3|KAPR_CAEEL/1-366:0.0000021394);
