# Supplementary material for: Crustacean Protein Kinases A and C: Bioinformatic Characterization in Decapods and Other Non-Model Organisms
Source: Int J Mol Sci. 2025 Oct 30;26(21):10585. doi: 10.3390/ijms262110585 (PMC12608923; doi:10.3390/ijms262110585)
Supplement: Supplementary file 1 [file ijms-26-10585-s001.zip › Supplementary Materials/PKA_ReadMe.txt]

>PRKPROTEIN KINASE A README


##Concatenate RefSeqs from NCBI into Catalytic and Regulatory queries

cat PRKA_Cat* >  NCBI_catalyticQueryPKA.fasta

cat PRKA_Reg* > NCBI_regulatoryQueryPKA.fasta

#CrusTome BLAST

blastp -query NCBI_catalyticQueryPKA.fasta -db /Users/taliahead/Desktop/CrusTome/crustome_aa_BLAST/crustome_aa -num_threads 8 -max_target_seqs 80 -evalue 1e-120 -outfmt "6 qseqid sseqid evalue bitscore pident nident qlen slen qstart qend sstart send length mismatch gapopen" -out NCBI_catalyticPKA_hits.tsv

blastp -query NCBI_regulatoryQueryPKA.fasta -db /Users/taliahead/Desktop/CrusTome/crustome_aa_BLAST/crustome_aa -num_threads 8 -max_target_seqs 80 -evalue 1e-120 -outfmt "6 qseqid sseqid evalue bitscore pident nident qlen slen qstart qend sstart send length mismatch gapopen" -out NCBI_regulatoryPKA_hits.tsv

##Populate List of hit IDs from blast results
cut -f2 NCBI_catalyticPKA_hits.tsv > NCBI_catalyticPKA_prehits.list

cut -f2 NCBI_regulatoryPKA_hits.tsv > NCBI_regulatoryPKA_prehits.list

##Remove duplicates with awk
awk '!seen[$0]++' NCBI_catalyticPKA_prehits.list > NCBI_catalyticPKA_hits.list

awk '!seen[$0]++' NCBI_regulatoryPKA_prehits.list > NCBI_regulatoryPKA_hits.list

##Extract sequences from BLAST db
blastdbcmd -db /Users/taliahead/Desktop/CrusTome/crustome_aa_BLAST/crustome_aa -dbtype prot -entry_batch NCBI_catalyticPKA_hits.list -out NCBI_catalyticPKA_hits.fasta -outfmt %f

blastdbcmd -db /Users/taliahead/Desktop/CrusTome/crustome_aa_BLAST/crustome_aa -dbtype prot -entry_batch NCBI_regulatoryPKA_hits.list -out NCBI_regulatoryPKA_hits.fasta -outfmt %f

##Align sequences
mafft --dash --originalseqonly --genafpair --maxiterate 10000 --thread 8 NCBI_catalyticPKA_hits.fasta > NCBI_catalyticPKA_alignment.fasta

mafft --dash --originalseqonly --genafpair --maxiterate 10000 --thread 8 NCBI_regulatoryPKA_hits.fasta > NCBI_regulatoryPKA_alignment.fasta

##Trim alignment gaps with clipkit
clipkit NCBI_catalyticPKA_alignment.fasta -m smart-gap

clipkit NCBI_regulatoryPKA_alignment.fasta -m smart-gap

##Infer phylogeny with IQtree
iqtree -s NCBI_catalyticPKA_alignment.fasta.clipkit -nt 8 -m TESTNEW -msub nuclear -bb 1000

iqtree -s NCBI_regulatoryPKA_alignment.fasta.clipkit -nt 8 -m TESTNEW -msub nuclear -bb 1000

#Concatenate CrusTome hits with NCBI ref seqs 

cat *.fasta > PKAcatalytic_V2_input.fasta

cat *.fasta > PKAregulatory_V2_input.fasta

#Align Sequences

mafft --dash --originalseqonly --genafpair --maxiterate 10000 --thread 8 PKAcatalytic_V2_input.fasta > PKAcatalytic_V2_alignment.fasta

mafft --dash --originalseqonly --genafpair --maxiterate 10000 --thread 8 PKAregulatory_V2_input.fasta > PKAregulatory_V2_alignment.fasta

##Trim alignment gaps with clipkit
clipkit PKAcatalytic_V2_alignment.fasta -m smart-gap

clipkit PKAregulatory_V2_alignment.fasta -m smart-gap

##Infer phylogeny with IQtree
iqtree -s PKAcatalytic_V2_alignment.fasta.clipkit -nt 8 -m TESTNEW -msub nuclear -bb 1000

iqtree -s PKAregulatory_V2_alignment.fasta.clipkit -nt 8 -m TESTNEW -msub nuclear -bb 1000

##Infer phylogeny with IQtree
mafft --dash --originalseqonly --genafpair --maxiterate 10000 --thread 8 PKAcatalytic_V3_input.fasta > PKAcatalytic_V3_alignment.fasta

clipkit PKAcatalytic_V3_alignment.fasta -m smart-gap

iqtree -s PKAcatalytic_V3_alignment.fasta.clipkit -nt 8 -m JTT+I+G4 -msub nuclear -bb 10000 -bnni -abayes

iqtree -s PKAregulatory_V3_alignment.fasta.clipkit -nt 8 -m JTT+I+G4 -msub nuclear -bb 10000 -bnni -abayes

#Replace IDs with names in final treefile
sed -f <(sed -E 's_(.+)\t(.+)_s/\1/\2/g_' dict) PKAcatalytic_V3_alignment.fasta.clipkit.treefile > PKAcatalytic_V3_alignment.FINAL.treefile


sed -f <(sed -E 's_(.+)\t(.+)_s/\1/\2/g_' dict) PKAregulatory_V3_alignment.fasta.clipkit.treefile > PKAregulatory_V3_alignment.FINAL.treefile


####V4 adding more outgroups from NCBI -> snail, octopus, flatworms, jellyfish, sponge, spiders
##Align sequences
mafft --dash --originalseqonly --genafpair --maxiterate 10000 --thread 14 PKAcatalytic_V4_input.fasta > PKAcatalytic_V4_alignment.fasta

mafft --dash --originalseqonly --genafpair --maxiterate 10000 --thread 14 PKAregulatory_V4_input.fasta > PKAregulatory_V4_alignment.fasta


##Trim alignment gaps with clipkit
clipkit PKAcatalytic_V4_alignment.fasta -m smart-gap

clipkit PKAregulatory_V4_alignment.fasta -m smart-gap


#Infer phylogeny with IQtree
iqtree -s PKAcatalytic_V4_alignment.fasta.clipkit -nt 8 -m JTT+I+G4 -msub nuclear -bb 10000 -bnni -abayes

iqtree -s PKAregulatory_V4_alignment.fasta.clipkit -nt 8 -m JTT+I+G4 -msub nuclear -bb 10000 -bnni -abayes


#Replace IDs with names in final treefile
sed -f <(sed -E 's_(.+)\t(.+)_s/\1/\2/g_' dict) /Users/taliahead/Desktop/PKAphylogeny/CatalyticV4/PKAcatalytic_V4_alignment.fasta.clipkit.treefile > /Users/taliahead/Desktop/PKAphylogeny/CatalyticV4/PKAcatalytic_V4_RENAMED.treefile

sed -f <(sed -E 's_(.+)\t(.+)_s/\1/\2/g_' dict) /Users/taliahead/Desktop/PKAphylogeny/RegulatoryV4/PKAregulatory_V4_alignment.fasta.clipkit.treefile > /Users/taliahead/Desktop/PKAphylogeny/RegulatoryV4/PKAregulatory_V4_RENAMED.treefile

##MSAS

python plot_msa.py -i /Users/taliahead/Desktop/PKAphylogeny/RegulatoryV9/MSA/Chordate_Arthropod_RegulatoryAligned.fasta -r 185-230 -c a_color_scheme.json -o /Users/taliahead/Desktop/PKAphylogeny/RegulatoryV9/MSA/Regulatory


python plot_msa.py -i /Users/taliahead/Desktop/CrabLab/AGC_BioinformaticsManuscript/Figs/V2/CatMSAfiles/PKA_Cat_MSA3aligned.fa -r 1-59 -c a_color_scheme.json -o /Users/taliahead/Desktop/CrabLab/AGC_BioinformaticsManuscript/Figs/V2/CatMSAfiles

python plot_msa.py -i /Users/taliahead/Desktop/PKAphylogeny/CatalyticV10/MSAs/V2_Figs/Decapod_aligned.fasta -r 1-35 -c a_color_scheme.json -o /Users/taliahead/Desktop/PKAphylogeny/CatalyticV10/MSAs/V2_Figs

python plot_msa.py -i /Users/taliahead/Desktop/PKAphylogeny/CatalyticV10/MSAs/V2_Figs/Assorted_aligned.fasta -r 1-94 -c a_color_scheme.json -o /Users/taliahead/Desktop/PKAphylogeny/CatalyticV10/MSAs/V2_Figs

python plot_msa.py -i /Users/taliahead/Desktop/PKAphylogeny/CatalyticV10/MSAs/V2_Figs/Isopod_aligned.fasta -r 1-188 -c a_color_scheme.json -o /Users/taliahead/Desktop/PKAphylogeny/CatalyticV10/MSAs/V2_Figs

python plot_msa.py -i /Users/taliahead/Desktop/PKAphylogeny/CatalyticV10/MSAs/V2_Figs/Glycine2_aligned.fasta -r 1-247 -c a_color_scheme.json -o /Users/taliahead/Desktop/PKAphylogeny/CatalyticV10/MSAs/V2_Figs

python plot_msa.py -i /Users/taliahead/Desktop/PKAphylogeny/RegulatoryV9/MSA/V2/RI-NonChordate_Aligned.fasta -r 1-68 -c a_color_scheme.json -o /Users/taliahead/Desktop/PKAphylogeny/RegulatoryV9/MSA/V2

python plot_msa.py -i /Users/taliahead/Desktop/PKAphylogeny/RegulatoryV9/MSA/V2/RI-NonChordate_Aligned.fasta -r 168-193 -c a_color_scheme.json -o /Users/taliahead/Desktop/PKAphylogeny/RegulatoryV9/MSA/V2

python plot_msa.py -i /Users/taliahead/Desktop/PKAphylogeny/RegulatoryV9/MSA/V2/RII-NonChordate_Aligned.fasta -r 1-89 -c a_color_scheme.json -o /Users/taliahead/Desktop/PKAphylogeny/RegulatoryV9/MSA/V2

python plot_msa.py -i /Users/taliahead/Desktop/PKAphylogeny/RegulatoryV9/MSA/V2/RII-NonChordate_Aligned.fasta -r 175-197 -c a_color_scheme.json -o /Users/taliahead/Desktop/PKAphylogeny/RegulatoryV9/MSA/V2

python plot_msa.py -i /Users/taliahead/Desktop/PKAphylogeny/RegulatoryV9/MSA/V2/PKA_Reg_AIaligned.fasta -r 278-313 -c a_color_scheme.json -o /Users/taliahead/Desktop/PKAphylogeny/RegulatoryV9/MSA/V2
