# Supplementary material for: Crustacean Protein Kinases A and C: Bioinformatic Characterization in Decapods and Other Non-Model Organisms
Source: Int J Mol Sci. 2025 Oct 30;26(21):10585. doi: 10.3390/ijms262110585 (PMC12608923; doi:10.3390/ijms262110585)
Supplement: Supplementary file 1 [file ijms-26-10585-s001.zip › Supplementary Materials/PKC/Atypical_DecapodMSA.fa]

>CarmaY_EVm004113t1/1-600 type=protein; aalen=600,42%,complete-utrbad; clen=4250; offs=289-2091; organism=Carcinus_maenas; evgclass=main; oid=CarmaY_velvLoc10167ct1; codepot=Code/0.13; cov=679.4_g3924_i1;
--MPM-QAPGSDGAKGE---------------PPEIRVKIAFS-----GEIYITYIPPALEVETLEQEIRAI
CKFD------------SAQVFT-------------------------IKWIDEEG-----------------
----------DPCTISSQKELN------------EALRLYDLNKDSELT-----IHVFPNVP----------
-----EPGMPCQGED---------------------------------------------------------
------------------------------------------------------------------------
-----RSIYRRGARRWRKLYKVNGHIFQAKRFNRRAFCEFCKDRIWGLGRQGFKCTQCKLLVHKKCHKLQKV
PCNADLDTSTDTLASQDSSTLHRIGTNGRMAVQELTEEISGKDPGITEETPV-------EMP-----AVTGG
S-------------------SEPM-------------SPSGQAGQYCLDDFELIRVIGRGSYAKVLMVELKK
TKRIYAMKVIKKTLVTDDEDIDWVQTEKHVFETASNHPFLVGLHSCFQTPS--------RLFFVIEFVRGGD
LMFHMQRQRRLPEEHARFYAAEICLALNFLHERGIIYRDLKLDNVLLDHEGHIKLTDYGMCKEGIRPGDTTS
TFCGTPNYIAPEILQGVEYSFSVDWWALGVLLYEMLAGKSPFDIVGASDNPDCNTEDFLFQVILERPIRIPR
SLSVKAASILKGFLNKNPVDRLGCHPETGFTDIISHPFFKTIIWEMLEQRQVPPPYRPRLDSDRDLANFPPE
FTDEPIQLTPDDARAIENIDQSEFEGFEYVNPLLMSMEDCV----------------
>CarmaC_EVm004620t1/1-600 type=protein; aalen=600,42%,complete-utrbad; clen=4240; offs=281-2083; organism=Carcinus_maenas; evgclass=main; oid=Carcinus_maenas_CNS_velvLoc10464ct1; codepot=Code/0.13; cov=704.9_g4143_i1;
--MPM-QAPGSDGAKGE---------------PPEIRVKIAFS-----GEIYITYIPPALEVETLEQEIRAI
CKFD------------SAQVFT-------------------------IKWIDEEG-----------------
----------DPCTISSQKELN------------EALRLYDLNKDSELT-----IHVFPNVP----------
-----EPGMPCQGED---------------------------------------------------------
------------------------------------------------------------------------
-----RSIYRRGARRWRKLYKVNGHIFQAKRFNRRAFCEFCKDRIWGLGRQGFKCTQCKLLVHKKCHKLQKV
PCNADLDTSTDTLASQDSSTLHRIGTNGRMAVQELTEEISGKDPGITEETPV-------EMP-----AVTGG
S-------------------SEPM-------------SPSGQAGQYCLDDFELIRVIGRGSYAKVLMVELKK
TKRIYAMKVIKKTLVTDDEDIDWVQTEKHVFETASNHPFLVGLHSCFQTPS--------RLFFVIEFVRGGD
LMFHMQRQRRLPEEHARFYAAEICLALNFLHERGIIYRDLKLDNVLLDHEGHIKLTDYGMCKEGIRPGDTTS
TFCGTPNYIAPEILQGVEYSFSVDWWALGVLLYEMLAGKSPFDIVGASDNPDCNTEDFLFQVILERPIRIPR
SLSVKAASILKGFLNKNPVDRLGCHPETGFTDIISHPFFKTIIWEMLEQRQVPPPYRPRLDSDRDLANFPPE
FTDEPIQLTPDDARAIENIDQSEFEGFEYVNPLLMSMEDCV----------------
>GeclaM_EVm003606t1/1-598 type=protein; aalen=598,29%,complete-utrbad; clen=5998; offs=223-2019; organism=Gecarcinus_lateralis; evgclass=main; oid=GlaE_velvLoc3407ct1; codepot=Code/0.14; cov=227.8_g1767_i0;
--MPM-QAPGREGAKGE---------------PPEIRVKIAFS-----GEVYITYIPPELEVETLEQEIRAI
CKFD------------AAQVFT-------------------------VKWIDEEG-----------------
----------DPCTISSQQELN------------EALRLYDLNKDSELT-----IHVFPNVP----------
-----EPGMPCQGED---------------------------------------------------------
------------------------------------------------------------------------
-----RSIYRRGARRWRKLYKVNGHIFQAKRFNRRAFCEFCKDRIWGLGRQGFKCTQCKLLVHKKCHKLQKV
PCNADLDTSTDTLASHDSSTLPRSGTNGRMAVQDFAGEIS--DPGITEETPV-------EMP-----AITGG
S-------------------SEPM-------------SPSGQAGQYCLDDFELIRVIGRGSYAKVLMVELKK
TKRIYAMKVIKKTLVTDDEDIDWVQTEKHVFETASNHPFLVGLHSCFQTPS--------RLFFVIEFVRGGD
LMFHMQRQRRLPEEHARFYAAEICLALNFLHEKGIIYRDLKLDNVLLDHEGHIKLTDYGMCKEGIRPGDTTS
TFCGTPNYIAPEILQGVEYSFSVDWWALGVLLYEMLAGKSPFDIVGASDNPDCNTEDFLFQVILERPIRIPR
SLSVKAASILKGFLNKNPVDRLGCHPETGFTDIISHPFFKTIIWEMLEQRQVPPPYRPRLDSDRDLANFPPE
FTDEPIQLTPDDARAIENIDQSEFEGFEYVNPLLMSMEDCV----------------
>GeclaM_EVm003606t2/1-552 type=protein; aalen=552,32%,complete-utrbad; clen=5078; offs=223-1881; organism=Gecarcinus_lateralis; evgclass=alt; oid=GlaE_velvLoc5231ct1; codepot=Code/0.13; cov=785.1_g1767_i1;
--MPM-QAPGREGAKGE---------------PPEIRVKIAFS-----GEVYITYIPPELEVETLEQEIRAI
CKFD------------AAQVFT-------------------------VKWIDEEG-----------------
----------DPCTISSQQELN------------EALRLYDLNKDSELT-----IHVFPNVP----------
-----EPGMPCQGED---------------------------------------------------------
------------------------------------------------------------------------
-----RSIYRRGARRWRKLYKVNGHIFQAKRFNRRAFCEFCKDRIWGLGRQGFKCTQCKLLVHKKCHKLQKV
PCNADLDTSTDTLASHDSSTLPRSGTNGRMAVQDFAGEIS--DPGITEETPV-------EMP-----AITGG
S-------------------SEPM-------------SPSGQAGQYCLDDFELIRVIGRGSYAKVLMVELKK
TKRIYAMKVIKKTLVTDDEDIDWVQTEKHVFETASNHPFLVGLHSCFQTPS--------RLFFVIEFVRGGD
LMFHMQRQRRLPEEHARFYAAEICLALNFLHEKGIIYRDLKLDNVLLDHEGHIKLTDYGMCKEGIRPGDTTS
TFCGTPNYIAPEILQGVEYSFSVDWWALGVLLYEMLAGKSPFDIVGASDNPDCNTEDFLFQVILERPIRIPR
SLSVKAASILKGFLNKNPVDRLGCHPETGFTDIISHPFFKTIIWEMV-------------------------
-----------------------------------SSQGCS--VTLFHLFLLTLKLE
>ChequaEVm002958t1/1-598 type=protein; aalen=598,71%,complete; clen=2498; offs=314-2110; organism=Cherax_quadricarinatus; evgclass=main; oid=Cherax_quadricarinatus_Cherax_quadricarinatus_HACB02039120.1; codepot=Code/0.056; TSA: Cherax quadricarinatus, contig c42662_g4_i1, transcribed RNA sequence
--MPT-QTPSSKVATGE---------------PAEIRVKIAYS-----GEVYITYIQPTLEVEALEQEIRAI
CKFD------------PTQVFT-------------------------VKWVDEEG-----------------
----------DPCTISSQQELD------------EAVRLYDLNKDSELA-----IHVFPNVP----------
-----EPGMPCQGED---------------------------------------------------------
------------------------------------------------------------------------
-----RSIYRRGARRWRKLYKVNGHIFQAKRFNRRAFCEFCKDRIWGLGRQGFKCTQCKLLVHKKCHKLQKV
PCNADLDTSTDTLASHDSSTLTRPGTNGRLAIQDFAGEIS--DPGITEETPV-------EMP-----TITGK
S-------------------SEPM-------------SPGSQAGQYCLEDFELIRVIGRGSYAKVLMVELKK
TKRIYAMKVIKKTLVTDDEDIDWVQTEKHVFETASNHPFLVGLHSCFQTPS--------RLFFVIEFVRGGD
LMFHMQRQRRLPEEHARFYAAEICLALNFLHEKGIIYRDLKLDNVLLDHEGHIKLTDYGMCKEGIRPGDTTS
TFCGTPNYIAPEILQGVEYSFSVDWWALGVLLYEMLAGKSPFDIVGASDNPDCNTEDFLFQVILERPIRIPR
SLSVKAASILKGFLNKNPVDRLGCHPETGFTDIITHPFFKTIIWEMLEQRQVPPPYRPRLDSERDLANFPPE
FTDEPIQLTPDDARAIENIDQSEFEGFEYVNPLLMSMEDCV----------------
>XP_069952440.1/1-598 atypical protein kinase C isoform X3 [Cherax quadricarinatus]
--MPT-QTPSSKVATGE---------------PAEIRVKIAYS-----GEVYITYIQPTLEVEALEQEIRAI
CKFD------------PTQVFT-------------------------VKWVDEEG-----------------
----------DPCTISSQQELD------------EAVRLYDLNKDSELA-----IHVFPNVP----------
-----EPGMPCQGED---------------------------------------------------------
------------------------------------------------------------------------
-----RSIYRRGARRWRKLYKVNGHIFQAKRFNRRAFCEFCKDRIWGLGRQGFKCTQCKLLVHKKCHKLQKV
PCNADLDTSTDTLASHDSSTLTRPGTNGRLAIQDFAGEIS--DPGITEETPV-------EMP-----TITGK
S-------------------SEPM-------------SPGSQAGQYCLEDFELIRVIGRGSYAKVLMVELKK
TKRIYAMKVIKKTLVTDDEDIDWVQTEKHVFETASNHPFLVGLHSCFQTPS--------RLFFVIEFVRGGD
LMFHMQRQRRLPEEHARFYAAEICLALNFLHEKGIIYRDLKLDNVLLDHEGHIKLTDYGMCKEGIRPGDTTS
TFCGTPNYIAPEILQGVEYSFSVDWWALGVLLYEMLAGKSPFDIVGASDNPDCNTEDFLFQVILERPIRIPR
SLSVKAASILKGFLNKNPVDRLGCHPETGFTDIITHPFFKTIIWEMLEQRQVPPPYRPRLDSERDLANFPPE
FTDEPIQLTPDDARAIENIDQSEFEGFEYVNPLLMSMEDCV----------------
>XP_069952441.1/1-598 atypical protein kinase C isoform X4 [Cherax quadricarinatus]
--MPT-QTPSSKVATGE---------------PAEIRVKIAYS-----GEVYITYIQPTLEVEALEQEIRAI
CKFD------------PTQVFT-------------------------VKWVDEEG-----------------
----------DPCTISSQQELD------------EAVRLYDLNKDSELA-----IHVFPNVP----------
-----EPGMPCQGED---------------------------------------------------------
------------------------------------------------------------------------
-----RSIYRRGARRWRKLYKVNGHIFQAKRFNRRAFCEFCKDRIWGLGRQGFKCTQCKLLVHKKCHKLQKV
PCNADLDTSTDTLASHDSSTLTRPGTNGRLAIQDFAGEIS--DPGITEETPV-------EMP-----TITGK
S-------------------SEPM-------------SPGSQAGQYCLEDFELIRVIGRGSYAKVLMVELKK
TKRIYAMKVIKKTLVTDDEDIDWVQTEKHVFETASNHPFLVGLHSCFQTPS--------RLFFVIEFVRGGD
LMFHMQRQRRLPEEHARFYAAEICLALNFLHEKGIIYRDLKLDNVLLDHEGHIKLTDYGMCKEGIRPGDTTS
TFCGTPNYIAPEILQGVEYSFSVDWWALGVLLYEMLAGKSPFDIVGASDNPDCNTEDFLFQVILERPIRIPR
SLSVKAASILKGFLNKNPVDRLGCHPETGFTDIITHPFFKTIIWEMLERKQILPPYKPRVDGERDLENFDPQ
FTAEPVQFTPDDQRAIENIDQSEFEGFEYVNPLLMSMEDCV----------------
>CarmaC_EVm004620t3/1-458 type=protein; aalen=458,80%,partial3; clen=1706; offs=333-1706; organism=Carcinus_maenas; evgclass=alt; oid=Carcinus_maenas_CNS_velvLoc42662ct1; codepot=Code/0.09; cov=578.0_g4143_i3;
---------------------------------------------------------------------MAA
LRLS------------P------------------------------VKWRERQAV----------------
----------HPASF----------------------------------------VLHPNQH----------
-----NP--LCLVSP---------------------------------------------------------
------------------------------------------------------------------------
-----GSIYRRGARRWRKLYKVNGHIFQAKRFNRRAFCEFCKDRIWGLGRQGFKCTQCKLLVHKKCHKLQKV
PCNADLDTSTDTLASQDSSTLHRIGTNGRMAVQELTEEISGKDPGITEETPV-------EMP-----AVTGG
S-------------------SEPM-------------SPSGQAGQYCLDDFELIRVIGRGSYAKVLMVELKK
TKRIYAMKVIKKTLVTDDEDIDWVQTEKHVFETASNHPFLVGLHSCFQTPS--------RLFFVIEFVRGGD
LMFHMQRQRRLPEEHARFYAAEICLALNFLHERGIIYRDLKLDNVLLDHEGHIKLTDYGMCKEGIRPGDTTS
TFCGTPNYIAPEILQGVEYSFSVDWWALGVLLYEMLAGKSPFDIVGASDNPDCNTEDFLFQVILERPIRIPR
SLSVKAASILKGFLNKNPVDRLGCHPETGFTDIISHPFFKTIIWEM--------------------------
---------------------------------------------------------
>CarmaY_EVm004113t3/1-477 type=protein; aalen=477,47%,complete-utrpoor; clen=3003; offs=344-1777; organism=Carcinus_maenas; evgclass=alt; oid=CarmaY_velvLoc19330ct1; codepot=Code/0.089; cov=206.0_g3924_i2;
---------------------------------------------------------------------MAA
LRLS------------P------------------------------VKWRERQAV----------------
----------HPASF----------------------------------------VLHPNQH----------
-----NP--LCLVSP---------------------------------------------------------
------------------------------------------------------------------------
-----GSIYRRGARRWRKLYKVNGHIFQAKRFNRRAFCEFCKDRIWGLGRQGFKCTQCKLLVHKKCHKLQKV
PCNADLDTSTDTLASQDSSTLHRIGTNGRMAVQELTEEISGKDPGITEETPV-------EMP-----AVTGG
S-------------------SEPM-------------SPSGQAGQYCLDDFELIRVIGRGSYAKVLMVELKK
TKRIYAMKVIKKTLVTDDEDIDWVQTEKHVFETASNHPFLVGLHSCFQTPS--------RLFFVIEFVRGGD
LMFHMQRQRRLPEEHARFYAAEICLALNFLHERGIIYRDLKLDNVLLDHEGHIKLTDYGMCKEGIRPGDTTS
TFCGTPNYIAPEILQGVEYSFSVDWWALGVLLYEMLAGKSPFDIVGASDNPDCNTEDFLFQVILERPIRIPR
SLSVKAASILKGFLNKNPVDRLGCHPETGFTDIISHPFFKTIIWEMV-------------------------
-----------------------------------SSCDCLKKICLFHFWCIM----
>CarmaY_EVm004113t2/1-522 type=protein; aalen=522,36%,complete-utrbad; clen=4282; offs=557-2125; organism=Carcinus_maenas; evgclass=alt; oid=CarmaY_velvLoc10025ct1; codepot=Code/0.1; cov=438.4_g3924_i0;
--------------MGR---------------P---------------------------------------
------------------------------------------------RWTD--------------------
-------------MFCVCIELS---------------------------------RVFPNVP----------
-----EPGMPCQGED---------------------------------------------------------
------------------------------------------------------------------------
-----RSIYRRGARRWRKLYKVNGHIFQAKRFNRRAFCEFCKDRIWGLGRQGFKCTQCKLLVHKKCHKLQKV
PCNADLDTSTDTLASQDSSTLHRIGTNGRMAVQELTEEISGKDPGITEETPV-------EMP-----AVTGG
S-------------------SEPM-------------SPSGQAGQYCLDDFELIRVIGRGSYAKVLMVELKK
TKRIYAMKVIKKTLVTDDEDIDWVQTEKHVFETASNHPFLVGLHSCFQTPS--------RLFFVIEFVRGGD
LMFHMQRQRRLPEEHARFYAAEICLALNFLHERGIIYRDLKLDNVLLDHEGHIKLTDYGMCKEGIRPGDTTS
TFCGTPNYIAPEILQGVEYSFSVDWWALGVLLYEMLAGKSPFDIVGASDNPDCNTEDFLFQVILERPIRIPR
SLSVKAASILKGFLNKNPVDRLGCHPETGFTDIISHPFFKTIIWEMLEQRQVPPPYRPRLDSDRDLANFPPE
FTDEPIQLTPDDARAIENIDQSEFEGFEYVNPLLMSMEDCV----------------
>CarmaC_EVm004620t2/1-522 type=protein; aalen=522,36%,complete-utrbad; clen=4256; offs=531-2099; organism=Carcinus_maenas; evgclass=alt; oid=Carcinus_maenas_CNS_velvLoc10377ct1; codepot=Code/0.1; cov=704.7_g4143_i0;
--------------MGR---------------P---------------------------------------
------------------------------------------------RWTD--------------------
-------------MFCVCIELS---------------------------------RVFPNVP----------
-----EPGMPCQGED---------------------------------------------------------
------------------------------------------------------------------------
-----RSIYRRGARRWRKLYKVNGHIFQAKRFNRRAFCEFCKDRIWGLGRQGFKCTQCKLLVHKKCHKLQKV
PCNADLDTSTDTLASQDSSTLHRIGTNGRMAVQELTEEISGKDPGITEETPV-------EMP-----AVTGG
S-------------------SEPM-------------SPSGQAGQYCLDDFELIRVIGRGSYAKVLMVELKK
TKRIYAMKVIKKTLVTDDEDIDWVQTEKHVFETASNHPFLVGLHSCFQTPS--------RLFFVIEFVRGGD
LMFHMQRQRRLPEEHARFYAAEICLALNFLHERGIIYRDLKLDNVLLDHEGHIKLTDYGMCKEGIRPGDTTS
TFCGTPNYIAPEILQGVEYSFSVDWWALGVLLYEMLAGKSPFDIVGASDNPDCNTEDFLFQVILERPIRIPR
SLSVKAASILKGFLNKNPVDRLGCHPETGFTDIISHPFFKTIIWEMLEQRQVPPPYRPRLDSDRDLANFPPE
FTDEPIQLTPDDARAIENIDQSEFEGFEYVNPLLMSMEDCV----------------
>XP_069952443.1/1-520 atypical protein kinase C isoform X6 [Cherax quadricarinatus]
---------------------------------------MAWG-------YWNTY----------------F
VKGA------------TTQ-----------------------------------------------------
-------------------------------------------------------NVFPNVP----------
-----EPGMPCQGED---------------------------------------------------------
------------------------------------------------------------------------
-----RSIYRRGARRWRKLYKVNGHIFQAKRFNRRAFCEFCKDRIWGLGRQGFKCTQCKLLVHKKCHKLQKV
PCNADLDTSTDTLASHDSSTLTRPGTNGRLAIQDFAGEIS--DPGITEETPV-------EMP-----TITGK
S-------------------SEPM-------------SPGSQAGQYCLEDFELIRVIGRGSYAKVLMVELKK
TKRIYAMKVIKKTLVTDDEDIDWVQTEKHVFETASNHPFLVGLHSCFQTPS--------RLFFVIEFVRGGD
LMFHMQRQRRLPEEHARFYAAEICLALNFLHEKGIIYRDLKLDNVLLDHEGHIKLTDYGMCKEGIRPGDTTS
TFCGTPNYIAPEILQGVEYSFSVDWWALGVLLYEMLAGKSPFDIVGASDNPDCNTEDFLFQVILERPIRIPR
SLSVKAASILKGFLNKNPVDRLGCHPETGFTDIITHPFFKTIIWEMLEQRQVPPPYRPRLDSERDLANFPPE
FTDEPIQLTPDDARAIENIDQSEFEGFEYVNPLLMSMEDCV----------------
>ChequaEVm002958t2/1-520 type=protein; aalen=520,73%,complete; clen=2119; offs=169-1731; organism=Cherax_quadricarinatus; evgclass=alt; oid=Cherax_quadricarinatus_Cherax_quadricarinatus_HACB02039121.1; codepot=Code/0.04; TSA: Cherax quadricarinatus, contig c42662_g4_i2, transcribed RNA sequence
---------------------------------------MAWG-------YWNTY----------------F
VKGA------------TTQ-----------------------------------------------------
-------------------------------------------------------NVFPNVP----------
-----EPGMPCQGED---------------------------------------------------------
------------------------------------------------------------------------
-----RSIYRRGARRWRKLYKVNGHIFQAKRFNRRAFCEFCKDRIWGLGRQGFKCTQCKLLVHKKCHKLQKV
PCNADLDTSTDTLASHDSSTLTRPGTNGRLAIQDFAGEIS--DPGITEETPV-------EMP-----TITGK
S-------------------SEPM-------------SPGSQAGQYCLEDFELIRVIGRGSYAKVLMVELKK
TKRIYAMKVIKKTLVTDDEDIDWVQTEKHVFETASNHPFLVGLHSCFQTPS--------RLFFVIEFVRGGD
LMFHMQRQRRLPEEHARFYAAEICLALNFLHEKGIIYRDLKLDNVLLDHEGHIKLTDYGMCKEGIRPGDTTS
TFCGTPNYIAPEILQGVEYSFSVDWWALGVLLYEMLAGKSPFDIVGASDNPDCNTEDFLFQVILERPIRIPR
SLSVKAASILKGFLNKNPVDRLGCHPETGFTDIITHPFFKTIIWEMLEQRQVPPPYRPRLDSERDLANFPPE
FTDEPIQLTPDDARAIENIDQSEFEGFEYVNPLLMSMEDCV----------------
>XP_069952442.1/1-530 atypical protein kinase C isoform X5 [Cherax quadricarinatus]
--MSC-HTP-----------------------PPYLR----------------------------ESQILSH
ARMM------------LSQL----------------------------------------------------
------------C------------------------------------------SVFPNVP----------
-----EPGMPCQGED---------------------------------------------------------
------------------------------------------------------------------------
-----RSIYRRGARRWRKLYKVNGHIFQAKRFNRRAFCEFCKDRIWGLGRQGFKCTQCKLLVHKKCHKLQKV
PCNADLDTSTDTLASHDSSTLTRPGTNGRLAIQDFAGEIS--DPGITEETPV-------EMP-----TITGK
S-------------------SEPM-------------SPGSQAGQYCLEDFELIRVIGRGSYAKVLMVELKK
TKRIYAMKVIKKTLVTDDEDIDWVQTEKHVFETASNHPFLVGLHSCFQTPS--------RLFFVIEFVRGGD
LMFHMQRQRRLPEEHARFYAAEICLALNFLHEKGIIYRDLKLDNVLLDHEGHIKLTDYGMCKEGIRPGDTTS
TFCGTPNYIAPEILQGVEYSFSVDWWALGVLLYEMLAGKSPFDIVGASDNPDCNTEDFLFQVILERPIRIPR
SLSVKAASILKGFLNKNPVDRLGCHPETGFTDIITHPFFKTIIWEMLEQRQVPPPYRPRLDSERDLANFPPE
FTDEPIQLTPDDARAIENIDQSEFEGFEYVNPLLMSMEDCV----------------
>DromelEVm002874t5/1-512 type=protein; aalen=512,78%,partial5; clen=1973; offs=2-1540; organism=Drosophila_melanogaster; evgclass=alt; oid=Drosophila_melanogaster_Drosophila_melanogaster_GHHI01026161.1; codepot=Code/0.11; TSA: Drosophila melanogaster TR10380_c6_g1_i4, transcribed RNA sequence
---------------------------------------------------------------EWC------
------------------------------------------------------------------------
----------------------------------KVANEHILLC----------LSVFPNVP----------
----QAPGLSCDGED---------------------------------------------------------
------------------------------------------------------------------------
-----RSIYRRGARRWRKLYRVNGHIFQAKRFNRRAFCAYCQDRIWGLGRQGFKCIQCKLLVHKKCHKLVQK
HC-------TD---------------QPEPLVKERAEESS--DP-----IPV-------PLPPLPYEAMSGG
AEACETHDHAHIVAP--PPPEDPL-------------EPGTQR-QYSLNDFELIRVIGRGSYAKVLMVELRR
TRRIYAMKVIKKALVTDDEDIDWVQTEKHVFETASNHPFLVGLHSCFQTPS--------RLFFVIEFVRGGD
LMYHMQRQRRLPEEHARFYAAEISLALNFLHEKGIIYRDLKLDNVLLDHEGHIKLTDYGMCKEGIRPGDTTS
TFCGTPNYIAPEILRGEDYGFSVDWWALGVLLYEMLAGRSPFDLAGASENPDQNTEDYLFQVILEKTIRIPR
SLSVRAASVLKGFLNKNPADRLGCHRESAFMDIVSHPFFKNMDWELLERKQVTPPFKPRLDSDRDLANFPPE
FTGEAVQLTPDDDHVIDNIDQSEFEGFEYVNPLLMSLEDCV----------------
>DromelEVm002874t2/1-524 type=protein; aalen=524,55%,complete-utrpoor; clen=2849; offs=110-1684; organism=Drosophila_melanogaster; evgclass=alt; oid=Drosophila_melanogaster_Drosophila_melanogaster_GHHI01026165.1; codepot=Code/0.11; TSA: Drosophila melanogaster TR10380_c6_g1_i8, transcribed RNA sequence
--------------------------------------------------MII--------WSGFC------
------------------------------------------------------------------------
----------------------------------EAAQIYSTQTATFMSG---GASLFPNVP----------
----QAPGLSCDGED---------------------------------------------------------
------------------------------------------------------------------------
-----RSIYRRGARRWRKLYRVNGHIFQAKRFNRRAFCAYCQDRIWGLGRQGFKCIQCKLLVHKKCHKLVQK
HC-------TD---------------QPEPLVKERAEESS--DP-----IPV-------PLPPLPYEAMSGG
AEACETHDHAHIVAP--PPPEDPL-------------EPGTQR-QYSLNDFELIRVIGRGSYAKVLMVELRR
TRRIYAMKVIKKALVTDDEDIDWVQTEKHVFETASNHPFLVGLHSCFQTPS--------RLFFVIEFVRGGD
LMYHMQRQRRLPEEHARFYAAEISLALNFLHEKGIIYRDLKLDNVLLDHEGHIKLTDYGMCKEGIRPGDTTS
TFCGTPNYIAPEILRGEDYGFSVDWWALGVLLYEMLAGRSPFDLAGASENPDQNTEDYLFQVILEKTIRIPR
SLSVRAASVLKGFLNKNPADRLGCHRESAFMDIVSHPFFKNMDWELLERKQVTPPFKPRLDSDRDLANFPPE
FTGEAVQLTPDDDHVIDNIDQSEFEGFEYVNPLLMSLEDCV----------------
>DromelEVm002874t4/1-484 type=protein; aalen=484,35%,complete-utrbad; clen=4139; offs=327-1781; organism=Drosophila_melanogaster; evgclass=alt; oid=Drosophila_melanogaster_Drosophila_melanogaster_GHHI01026160.1; codepot=Code/0.1; TSA: Drosophila melanogaster TR10380_c6_g1_i3, transcribed RNA sequence
----MQKMPSQILNDGS-SVSLNSASMNMANTPNSITVKTAYN-----GQIIITTINKNISYEELCYEIRNI
CRFP------------LDQPFT-------------------------IKWVDEEN-----------------
----------DPCTISTKMELD------------EAIRLYEMNFDSQLV-----IHVFPNVP----------
----QAPGLSCDGED---------------------------------------------------------
------------------------------------------------------------------------
-----RSIYRRGARRWRKLYRVNGHIFQAKRFNRRAFCAYCQDRIWGLGRQGFKCIQCKLLVHKKCHKLVQK
HC-------TD---------------QPEPLVKERAEESS--DP-----IPV-------PLPPLPYEAMSGG
AEACETHDHAHIVAP--PPPEDPL-------------EPGTQR-QYSLNDFELIRVIGRGSYAKVLMVELRR
TRRIYAMKVIKKALVTDDEDIDWVQTEKHVFETASNHPFLVGLHSCFQTPS--------RLFFVIEFVRGGD
LMYHMQRQRRLPEEHARFYAAEISLALNFLHEKGIIYRDLKLDNVLLDHEGHIKLTDYGMCKEGIRPGDTTS
TFCGTPNYIAPEILRGEDYGFSVDWWALGVLLYEMLAGRSPFDLAGASENPDQ------------VTIFI--
------------------------------------------------------------------------
----------------------YFEKF------------------------------
>XP_069952439.1/1-846 atypical protein kinase C isoform X2 [Cherax quadricarinatus]
MSLPEDDKPCEDSVSGEANMDLSGGTV----TPARPRTTVTTPKPRPMSALFLGCIAPD-ELKDLKVQKRKS
FEFTYTAGDGHVVVPVSTQVVSPLNGSSVTKARRERWRNLSKSLLSLKKWTPRNETAGGRGEWRESNSQGEH
CVTPETGDSRAPLTFCTPDHLSCIYNNSTYASTPTSMPHTSVSKSMTLSALPHRISVYEDSPGGENQYKDVS
NSCSHNPGHETLVEDGDAKVSLVQSPEGNVPRLRQHHPQLMRFRQRPNSCSNLDLKLASKTGVKATFVGSTT
PAATEFEGECTSLRHRPLSWGGTGRPSNVAANVILTDPIIVHDGWSHVKQHNRNHVFDSFFSYFYRLQLNSQ
HSYDTGSIYRRGARRWRKLYKVNGHIFQAKRFNRRAFCEFCKDRIWGLGRQGFKCTQCKLLVHKKCHKLQKV
PCNADLDTSTDTLASHDSSTLTRPGTNGRLAIQDFAGEIS--DPGITEETPV-------EMP-----TITGK
S-------------------SEPM-------------SPGSQAGQYCLEDFELIRVIGRGSYAKVLMVELKK
TKRIYAMKVIKKTLVTDDEDIDWVQTEKHVFETASNHPFLVGLHSCFQTPS--------RLFFVIEFVRGGD
LMFHMQRQRRLPEEHARFYAAEICLALNFLHEKGIIYRDLKLDNVLLDHEGHIKLTDYGMCKEGIRPGDTTS
TFCGTPNYIAPEILQGVEYSFSVDWWALGVLLYEMLAGKSPFDIVGASDNPDCNTEDFLFQVILERPIRIPR
SLSVKAASILKGFLNKNPVDRLGCHPETGFTDIITHPFFKTIIWEMLERKQILPPYKPRVDGERDLENFDPQ
FTAEPVQFTPDDQRAIENIDQSEFEGFEYVNPLLMSMEDCV----------------
>DromelEVm002874t1/1-606 type=protein; aalen=606,50%,complete-utrpoor; clen=3627; offs=135-1955; organism=Drosophila_melanogaster; evgclass=main; oid=Drosophila_melanogaster_Drosophila_melanogaster_GHHI01026167.1; codepot=Code/0.13; TSA: Drosophila melanogaster TR10380_c6_g1_i10, transcribed RNA sequence
----MQKMPSQILNDGS-SVSLNSASMNMANTPNSITVKTAYN-----GQIIITTINKNISYEELCYEIRNI
CRFP------------LDQPFT-------------------------IKWVDEEN-----------------
----------DPCTISTKMELD------------EAIRLYEMNFDSQLV-----IHVFPNVP----------
----QAPGLSCDGED---------------------------------------------------------
------------------------------------------------------------------------
-----RSIYRRGARRWRKLYRVNGHIFQAKRFNRRAFCAYCQDRIWGLGRQGFKCIQCKLLVHKKCHKLVQK
HC-------TD---------------QPEPLVKERAEESS--DP-----IPV-------PLPPLPYEAMSGG
AEACETHDHAHIVAP--PPPEDPL-------------EPGTQR-QYSLNDFELIRVIGRGSYAKVLMVELRR
TRRIYAMKVIKKALVTDDEDIDWVQTEKHVFETASNHPFLVGLHSCFQTPS--------RLFFVIEFVRGGD
LMYHMQRQRRLPEEHARFYAAEISLALNFLHEKGIIYRDLKLDNVLLDHEGHIKLTDYGMCKEGIRPGDTTS
TFCGTPNYIAPEILRGEDYGFSVDWWALGVLLYEMLAGRSPFDLAGASENPDQNTEDYLFQVILEKTIRIPR
SLSVRAASVLKGFLNKNPADRLGCHRESAFMDIVSHPFFKNMDWELLERKQVTPPFKPRLDSDRDLANFPPE
FTGEAVQLTPDDDHVIDNIDQSEFEGFEYVNPLLMSLEDCV----------------
>NP_002731.4/1-596 protein kinase C iota type [Homo sapiens]
-------MPTQRDSSTMSHTVAGGGSG---DHSHQVRVKAYYR-----GDIMITHFEPSISFEGLCNEVRDM
CSFD------------NEQLFT-------------------------MKWIDEEG-----------------
----------DPCTVSSQLELE------------EAFRLYELNKDSELL-----IHVFPCVP----------
----ERPGMPCPGED---------------------------------------------------------
------------------------------------------------------------------------
-----KSIYRRGARRWRKLYCANGHTFQAKRFNRRAHCAICTDRIWGLGRQGYKCINCKLLVHKKCHKLVTI
EC----------------------------------GRHS--LP----QEPV--------MP---MDQSSMH
S------DHAQTVIPYNPSSHESLDQVGEEKEAMNTRESGKASSSLGLQDFDLLRVIGRGSYAKVLLVRLKK
TDRIYAMKVVKKELVNDDEDIDWVQTEKHVFEQASNHPFLVGLHSCFQTES--------RLFFVIEYVNGGD
LMFHMQRQRKLPEEHARFYSAEISLALNYLHERGIIYRDLKLDNVLLDSEGHIKLTDYGMCKEGLRPGDTTS
TFCGTPNYIAPEILRGEDYGFSVDWWALGVLMFEMMAGRSPFDIVGSSDNPDQNTEDYLFQVILEKQIRIPR
SLSVKAASVLKSFLNKDPKERLGCHPQTGFADIQGHPFFRNVDWDMMEQKQVVPPFKPNISGEFGLDNFDSQ
FTNEPVQLTPDDDDIVRKIDQSEFEGFEYINPLLMSAEECV----------------
>NP_001229803.1/1-488 protein kinase C zeta type isoform 3 [Homo sapiens]
------------------------------------------------------------------------
------------------------------------------------------------------------
------------------------------------------------------------------------
--------MLTPRTD---------------------------------------------------------
------------------------------------------------------------------------
-----ESIYRRGARRWRKLYRANGHLFQAKRFNRRAYCGQCSERIWGLARQGYRCINCKLLVHKRCHGLVPL
TC----RKHMDSV-----------------------------MP--SQEPPVDDKNEDADLP---SEETDGI
AYISSSRKHDSI-----KDDSEDL------KPVIDGMDGIKISQGLGLQDFDLIRVIGRGSYAKVLLVRLKK
NDQIYAMKVVKKELVHDDEDIDWVQTEKHVFEQASSNPFLVGLHSCFQTTS--------RLFLVIEYVNGGD
LMFHMQRQRKLPEEHARFYAAEICIALNFLHERGIIYRDLKLDNVLLDADGHIKLTDYGMCKEGLGPGDTTS
TFCGTPNYIAPEILRGEEYGFSVDWWALGVLMFEMMAGRSPFDII--TDNPDMNTEDYLFQVILEKPIRIPR
FLSVKASHVLKGFLNKDPKERLGCRPQTGFSDIKSHAFFRSIDWDLLEKKQALPPFQPQITDDYGLDNFDTQ
FTSEPVQLTPDDEDAIKRIDQSEFEGFEYINPLLLSTEESV----------------
>NP_001028753.1/1-409 protein kinase C zeta type isoform 2 [Homo sapiens]
------------------------------------------------------------------------
------------------------------------------------------------------------
------------------------------------------------------------------------
------------------------------------------------------------------------
------------------------------------------------------------------------
------------------------------------------------------------------------
---------MDSV-----------------------------MP--SQEPPVDDKNEDADLP---SEETDGI
AYISSSRKHDSI-----KDDSEDL------KPVIDGMDGIKISQGLGLQDFDLIRVIGRGSYAKVLLVRLKK
NDQIYAMKVVKKELVHDDEDIDWVQTEKHVFEQASSNPFLVGLHSCFQTTS--------RLFLVIEYVNGGD
LMFHMQRQRKLPEEHARFYAAEICIALNFLHERGIIYRDLKLDNVLLDADGHIKLTDYGMCKEGLGPGDTTS
TFCGTPNYIAPEILRGEEYGFSVDWWALGVLMFEMMAGRSPFDII--TDNPDMNTEDYLFQVILEKPIRIPR
FLSVKASHVLKGFLNKDPKERLGCRPQTGFSDIKSHAFFRSIDWDLLEKKQALPPFQPQITDDYGLDNFDTQ
FTSEPVQLTPDDEDAIKRIDQSEFEGFEYINPLLLSTEESV----------------
>NP_001337732.1/1-417 protein kinase C zeta type isoform 4 [Homo sapiens]
------------------------------------------------------------------------
------------------------------------------------------------------------
------------------------------------------------------------------------
------------------------------------------------------------------------
------------------------------------------------------------------------
------------------------------------------------------------------------
---------MDSV-----------------------------MP--SQEPPVDDKNEDADLP---SEETDGI
AYISSSRKHDSI-----KDDSEDL------KPVIDGMDGIKISQGLGLQDFDLIRVIGRGSYAKVLLVRLKK
NDQIYAMKVVKKELVHDDEDIDWVQTEKHVFEQASSNPFLVGLHSCFQTTSRLRRLSPCRLFLVIEYVNGGD
LMFHMQRQRKLPEEHARFYAAEICIALNFLHERGIIYRDLKLDNVLLDADGHIKLTDYGMCKEGLGPGDTTS
TFCGTPNYIAPEILRGEEYGFSVDWWALGVLMFEMMAGRSPFDII--TDNPDMNTEDYLFQVILEKPIRIPR
FLSVKASHVLKGFLNKDPKERLGCRPQTGFSDIKSHAFFRSIDWDLLEKKQALPPFQPQITDDYGLDNFDTQ
FTSEPVQLTPDDEDAIKRIDQSEFEGFEYINPLLLSTEESV----------------
>Erisi1_EVm009429t2/1-327 type=protein; aalen=327,23%,complete-utrbad; clen=4242; offs=42-1025; organism=Eriocheir_sinensis; evgclass=alt; oid=Eriocheir_sinensis_trinEriocheir_sinensis_LocDN208804c0g1t1; codepot=Code/0.08;
------------------------------------------------------------------------
------------------------------------------------------------------------
------------------------------------------------------------------------
------------------------------------------------------------------------
------------------------------------------------------------------------
------------------------------------------------------------------------
------------------------------------------------------------------------
------------------------------------------------------------------MVELKK
TKRIYAMKVIKKTLVTDDEDIDWVQTEKHVFETASNHPFLVGLHSCFQTPS--------RLFFVIEFVRGGD
LMFHMQRQRRLPEEHARFYAAEICLALNFLHEKGIIYRDLKLDNVLLDHEGHIKLTDYGMCKEGIRPGDTTS
TFCGTPNYIAPEILQGVEYSFSVDWWALGVLLYEMLAGKSPFDIVGASDNPDCNTEDFLFQVILERPIRIPR
SLSVKAASILKGFLNKNPVDRLGCHPETGFTDIISHPFFKTIIWEMLEQRQVPPPYRPRLDSDRDLANFPPE
FTDEPIQLTPDDARAIENIDQSEFEGFEYVNPLLMSMEDCV----------------
>PenvanEVm004159t1/1-389 type=protein; aalen=389,87%,complete; clen=1340; offs=10-1179; organism=Penaeus_vannamei; evgclass=main; oid=Penaeus_vannamei_trinPenaeus_vannamei_LocDN80981c0g1t1; codepot=Code/0.06;
------------------------------------------------------------------------
------------------------------------------------------------------------
------------------------------------------------------------------------
------------------------------------------------------------------------
------------------------------------------------------------------------
------------------------------------------------------------------------
-----------------------------MAV-DYTADVS--DPGITEETPV-------EMP-----AITGP
S-------------------SEPM-------------TPTGSAGQYCLDDFELIRVIGRGSYAKVLMVELKR
TKRIYAMKVIKKTLVTDDEDIDWVQTEKHVFETASNHPFLVGLHSCFQTPS--------RLFFVIEFVRGGD
LMFHMQRQRRLPEEHARFYAAEICLALNFLHEKGIIYRDLKLDNVLLDHEGHIKLTDYGMCKEGIRPGDTTS
TFCGTPNYIAPEILQGVEYSFSVDWWALGVLLYEMLAGKSPFDIVGASDNPDCNTEDFLFQVILERPIRIPR
SLSVKAASILRGFLNKNPVDRLGCHPETGFTDIVTHPFFKTIDWEMLEQRQVPPPYRPRLDSDRDLANFPPE
FTDEPIQLTPDDARAIENIDQSEFEGFEYVNPLLMSMEDCV----------------
>CarmaC_EVm004620t4/1-439 type=protein; aalen=439,45%,partial5-utrbad; clen=2928; offs=3-1322; organism=Carcinus_maenas; evgclass=alt; oid=Carcinus_maenas_CNS_velvLoc20393ct1; codepot=Code/0.087; cov=6049.1_g4143_i2;
------------------------------------------------------------------------
------------------------------------------------------------------------
------------------------------------------------------------------------
------------------------------------------------------------------------
------------------------------------------------------------------------
------SIYRRGARRWRKLYKVNGHIFQAKRFNRRAFCEFCKDRIWGLGRQGFKCTQCKLLVHKKCHKLQKV
PCNADLDTSTDTLASQDSSTLHRIGTNGRMAVQELTEEISGKDPGITEETPV-------EMP-----AVTGG
S-------------------SEPM-------------SPSGQAGQYCLDDFELIRVIGRGSYAKVLMVELKK
TKRIYAMKVIKKTLVTDDEDIDWVQTEKHVFETASNHPFLVGLHSCFQTPS--------RLFFVIEFVRGGD
LMFHMQRQRRLPEEHARFYAAEICLALNFLHERGIIYRDLKLDNVLLDHEGHIKLTDYGMCKEGIRPGDTTS
TFCGTPNYIAPEILQGVEYSFSVDWWALGVLLYEMLAGKSPFDIVGASDNPDCNTEDFLFQVILERPIRIPR
SLSVKAASILKGFLNKNPVDRLGCHPETGFTDIISHPFFKTIIWEMV-------------------------
-----------------------------------SSCDCLKKICLFHFWCIM----
