# Supplementary material for: Crustacean Protein Kinases A and C: Bioinformatic Characterization in Decapods and Other Non-Model Organisms
Source: Int J Mol Sci. 2025 Oct 30;26(21):10585. doi: 10.3390/ijms262110585 (PMC12608923; doi:10.3390/ijms262110585)
Supplement: Supplementary file 1 [file ijms-26-10585-s001.zip › Supplementary Materials/PKC/PKC_aligned.fasta.clipkit.treefile]

(Homo_sapiens_NP_001091982.1/1-671:0.0000009985,(Pan_paniscus_XP_034786478.1/1-671:0.0030697956,((Lutra_lutra_XP_047559588.1/1-671:0.0000027990,(((((Homo_sapiens_NP_006249.1/1-686:0.0000009985,(Mus_musculus_NP_035290.1/1-686:0.0078784554,(Spea_bombifrons_XP_053307124.1/1-685:0.0452097453,(Danio_rerio_XP_009304717.2/1-684:0.0454065504,Danio_rerio_XP_005157115.1/1-684:0.1618574929)/1/100:0.0560432216)/1/99:0.0270324270)/0.355/97:0.0011499316)/0.333/71:0.0000028099,Pan_paniscus_XP_003806380.1/1-686:0.0028578872)/1/97:0.0115644198,Lutra_lutra_XP_047559587.1/1-686:0.0000020792)/0.333/55:0.0000020676,Vulpes_vulpes_XP_025870569.1/1-686:0.0086609014)/1/98:0.0609407986,((Branchiostoma_lanceolatum_CAH1246504.1/1-693:0.0117100977,Branchiostoma_lanceolatum_CAH1246505.1/1-715:0.0200827978)/1/100:0.5201996353,(((((CarmaC_EVm005181t4__CarmaC_EVm005181t1_MERGE/1-677:0.0950522477,CarmaY_EVm003118t1/1-692:0.0131265044)/1/100:0.0426579449,GeclaM_EVm002389t3/1-691:0.0168327434)/0.677/97:0.0448567263,GeclaM_EVm002389t1/1-751:0.1706153106)/1/100:0.3856065835,((Leptopilina_heterotoma_XP_043467466.1/1-745:0.0511585339,((Leptopilina_heterotoma_XP_043467468.1/1-674:0.0240848654,(Solenopsis_invicta_XP_011168646.1/1-674:0.0244763436,Solenopsis_invicta_XP_011168644.1/1-774:0.1777625349)/1/77:0.1586117368)/1/57:0.1062690344,(Leptopilina_heterotoma_XP_043467467.1/1-678:0.0217730353,Solenopsis_invicta_XP_011168645.1/1-681:0.2688245883)/1/99:0.3160201893)/0.543/43:0.0331430122)/1/100:0.2802876533,((Pararge_aegeria_XP_039756561.1/1-1070:0.4337410368,Pararge_aegeria_XP_039756565.1/1-719:0.1584598626)/0.996/98:0.1113205231,Pararge_aegeria_XP_039756563.1/1-742:0.0462668994)/1/100:0.2950765972)/1/100:0.1637924029)/1/100:0.2282099871,(((Branchiostoma_lanceolatum_CAH1247061.1/1-769:0.7586024765,(Danio_rerio_XP_021331649.1/1-769:0.4357101449,((((Homo_sapiens_NP_001350330.1/1-762:0.0000009985,Pan_paniscus_XP_003832316.1/1-762:0.0000009985)/1/100:0.0140310353,(Vulpes_vulpes_XP_025853995.1/1-762:0.0136748399,Lutra_lutra_XP_047575615.1/1-762:0.0737076719)/1/71:0.0284417493)/0.999/71:0.0226638943,Mus_musculus_Q61410.1/1-762:0.0340620030)/1/100:0.2377808819,Spea_bombifrons_XP_053319211.1/1-784:0.3183086993)/0.8/69:0.1163759863)/1/100:0.8783310669)/1/96:0.1681830863,(CarmaY_EVm001907t1/1-889:0.0491754706,GeclatEVm001732t1_PKG2/1-891:0.0570268645)/1/100:0.9815430190)/0.975/96:0.1286562226,((((((((((((((((((((((((XP_069848013.1/1-647:0.1219407402,XP_035134710.1/1-596:0.0000026322)/0.534/41:0.0043752500,(((((((NP_001192884.1/1-596:0.0000000000,XP_019815285.2/1-596:0.0000000000):0.0000009985,(((((XP_004756614.1/1-596:0.0000025654,XP_045759356.1/1-596:0.0033552207)/0.994/95:0.0033561365,(((((XP_028346923.1/1-597:0.0000000000,XP_065733142.1/1-597:0.0000000000):0.0000009985,(XP_059867138.1/1-597:0.0000009985,XP_030719688.2/1-707:0.0000020377)/0.333/48:0.0000023995)/0.333/76:0.0000026777,XP_068402337.1/1-597:0.0067252441)/0.333/57:0.0000026927,XP_058921056.1/1-598:0.0000009985)/0.993/100:0.0042828161,XP_067594100.1/1-707:0.0000029570)/0.999/99:0.0103058434)/0.333/55:0.0000029196,XP_014588234.2/1-596:0.0000023059)/0.342/73:0.0026298723,XP_006910886.1/1-596:0.0126965215)/0.969/87:0.0110066435,XP_053774048.1/1-596:0.0092638264)/0.933/29:0.0130836287)/0.333/13:0.0000024924,XP_020761921.1/1-596:0.0067582925)/0.333/13:0.0000009985,XP_069436056.1/1-596:0.0033708870)/0.333/12:0.0000026696,XP_005891787.1/1-596:0.0000009985)/1/42:0.0107905427,XP_020925454.1/1-596:0.0000009985)/0.457/71:0.0075719362,XP_535855.5/1-596:0.0187991480)/0.93/79:0.0177005758)/0.333/31:0.0000025480,(NP_001126946.1/1-587:0.0000009985,((((((NP_002731.4/1-596:0.0000009985,XP_003831969.2/1-690:0.0044643568)/0.333/49:0.0000024940,XP_030865576.1/1-596:0.0000009985)/0.333/100:0.0000025185,XP_526377.3/1-690:0.0000021183)/1/100:0.0089489155,(XP_045242570.1/1-596:0.0000009985,XP_014987118.1/1-690:0.0000020852)/0.371/100:0.0044954729)/0.996/95:0.0044389122,XP_063518487.1/1-694:0.0023306747)/0.333/94:0.0000020375,XP_069329039.1/1-596:0.0000009985)/0.333/43:0.0000021207)/0.541/39:0.0279008470)/0.9/92:0.0049260096,XP_004383514.1/1-597:0.0202782606)/0.333/65:0.0000023183,XP_002716448.1/1-596:0.0066924898)/0.333/69:0.0000022857,XP_020040862.1/1-560:0.0124340085)/0.347/67:0.0049497821,(XP_021525190.1/1-596:0.0000020801,XP_003416291.3/1-597:0.0101676067)/0.605/69:0.0033562370)/0.748/90:0.0046990154,XP_008828336.1/1-597:0.0137155261)/0.693/90:0.0098803880,(NP_032883.2/1-595:0.0033799931,NP_114448.1/1-596:0.0000009985)/0.776/100:0.0036654633)/1/100:0.0946779979,(((((NP_001384352.1/1-599:0.0102625353,((XP_065604507.1/1-599:0.0174282232,XP_047915256.2/1-599:0.0103881981)/0.899/100:0.0034293478,XP_068879985.1/1-601:0.0218846074)/0.999/35:0.0085040744)/0.875/34:0.0041097262,XP_069648852.1/1-601:0.0000024299)/0.992/35:0.0055780288,(XP_064314053.1/1-601:0.0033438666,XP_064929957.1/1-601:0.0167414460)/0.342/35:0.0010401946)/0.936/93:0.0034505260,(XP_025961503.1/1-603:0.0000021896,XP_068810574.1/1-603:0.0100092892)/1/99:0.0130758455)/1/97:0.0175329789,(((XP_005299302.1/1-606:0.0031704123,(XP_039343274.1/1-606:0.0000009985,XP_065266377.1/1-606:0.0000009985)/0.333/93:0.0000009985)/0.783/98:0.0034076115,XP_048719863.1/1-605:0.0061924790)/1/98:0.0362257620,(XP_003218186.3/1-710:0.0159615711,XP_060623518.2/1-664:0.0076757998)/1/100:0.0856472054)/0.657/98:0.0112016042)/1/100:0.0406147238)/0.972/98:0.0135834449,(XP_069474664.1/1-588:0.0945488723,(XP_030071999.1/1-589:0.0863000557,(NP_001012707.1/1-588:0.0478368664,(XP_063298728.1/1-588:0.0742482361,(XP_069583442.1/1-587:0.0058991168,XP_069831320.1/1-587:0.0272264723)/1/100:0.0689664904)/0.586/99:0.0129669476)/1/100:0.0861261018)/0.914/98:0.0151778707)/1/96:0.0193058048)/1/99:0.0217639670,((NP_571930.2/1-588:0.1069357179,(XP_062386535.1/1-589:0.0357677720,XP_063074516.1/1-588:0.0420626240)/1/100:0.0495912551)/0.975/97:0.0217741321,((((((XP_015811851.1/1-587:0.0405055592,XP_023820636.1/1-588:0.1018022082)/1/78:0.0157833955,(XP_063318142.1/1-588:0.0445835003,XP_035526725.1/1-478:0.1780159953)/0.805/78:0.0103119870)/0.917/72:0.0037559678,(XP_019968553.1/1-587:0.0244671947,XP_033506775.1/1-588:0.0251859118)/0.919/100:0.0055699717)/0.824/72:0.0066399709,(XP_044224466.1/1-588:0.0000009985,XP_067462409.1/1-588:0.0000020681)/0.999/100:0.0074843681)/1/100:0.0278058619,XP_030219707.1/1-588:0.0639074033)/0.445/21:0.0125645912,(((XP_021444426.1/1-591:0.0035588453,XP_029479012.1/1-591:0.0000009985)/0.994/96:0.0035686938,XP_029580646.1/1-591:0.0035501568)/1/96:0.0302935517,XP_067108614.1/1-586:0.0476071522)/0.975/90:0.0126022226)/1/72:0.0588422231)/1/100:0.1391608810)/1/50:0.0275348522,XP_043926000.1/1-587:0.1057094657)/0.688/46:0.0163611413,XP_064418311.1/1-597:0.0751332792)/1/58:0.0505133427,(XP_007901955.1/1-586:0.0515240300,XP_069753622.1/1-598:0.0802550766)/1/100:0.0690951980)/1/100:0.2796090247,((((((((((((NP_001028753.1/1-409:0.0000009985,(XP_014989210.1/1-592:0.0000028605,XP_045237966.1/1-592:0.0000026414)/0.334/100:0.0035767020)/0.333/29:0.0000022122,((((NP_001127094.1/1-409:0.0000009985,(XP_024211611.1/1-592:0.0000009985,XP_034809314.1/1-592:0.0000009985)/0.333/100:0.0000015961)/0.399/39:0.0036358726,(NP_001337732.1/1-417:0.0000009985,XP_063559442.1/1-600:0.0000021703)/0.37/99:0.0036577392)/0.333/34:0.0000024621,XP_054300144.1/1-592:0.0000009985)/0.333/28:0.0000021547,NP_002735.3/1-592:0.0000022898)/1/43:0.0073542207)/0.972/97:0.0051590948,NP_001229803.1/1-488:0.0274173900)/1/100:0.0206437084,(XP_069893245.1/1-592:0.0806576795,NP_001076227.1/1-591:0.0708793278)/0.999/96:0.0163517676)/1/89:0.0147443489,XP_069320798.1/1-592:0.0372322294)/0.856/89:0.0035741408,((((((NP_001034168.1/1-409:0.0000009985,NP_001342107.1/1-484:0.0108917184)/0.333/86:0.0000022441,NP_032886.2/1-592:0.0000028258)/0.999/91:0.0148245520,NP_071952.1/1-592:0.0072880882)/0.845/87:0.0097997588,XP_008850855.1/1-574:0.0526197879)/1/97:0.0253509815,XP_021099041.1/1-608:0.1292386221)/0.962/90:0.0213464624,XP_062960903.1/1-586:0.0617540879)/0.6/86:0.0054984722)/1/100:0.0173737471,((((((NP_001071301.1/1-594:0.0000009985,XP_070241173.1/1-594:0.0000009985)/1/100:0.0072286767,XP_069401915.1/1-592:0.0000022173)/0.992/100:0.0036022096,XP_020729518.1/1-592:0.0000025345)/1/100:0.0355121451,((XP_028343772.1/1-615:0.0033226378,(((XP_030736863.1/1-592:0.0000009985,XP_059869103.1/1-592:0.0000009985)/0.333/96:0.0000009985,XP_067573845.1/1-615:0.0000024551)/1/96:0.0066893715,XP_065749609.1/1-592:0.0258063335)/0.999/96:0.0066247649)/0.901/100:0.0036660037,XP_068393791.1/1-592:0.0036473385)/1/100:0.0432463191)/0.998/100:0.0137306799,((XP_032350855.1/1-591:0.0000009985,XP_064350234.1/1-591:0.0000009985)/1/100:0.0260484304,NP_001191303.1/1-592:0.0629596162)/0.964/100:0.0150401872)/1/100:0.0181945908,((XP_023491713.1/1-591:0.0212440886,(XP_045754837.1/1-591:0.0110901386,(XP_849092.1/1-591:0.0258070234,XP_044919496.1/1-590:0.0497488787)/0.715/99:0.0035299355)/1/100:0.0195475640)/0.995/95:0.0082919063,((XP_066126762.1/1-593:0.0000009985,XP_066230920.1/1-622:0.0072204682)/1/100:0.0128607830,XP_053776277.1/1-592:0.0906932213)/1/100:0.0217944427)/0.999/96:0.0082579834)/0.628/95:0.0038073039)/1/97:0.0212475659,(XP_004384382.1/1-592:0.0079418645,XP_064137181.1/1-592:0.0065937110)/0.988/100:0.0175884702)/1/100:0.1486912502,((XP_012821314.1/1-590:0.0802455708,(XP_063292750.1/1-592:0.0940154873,(XP_069597778.1/1-591:0.0365840850,XP_069804120.1/1-592:0.0132172963)/1/100:0.0455673997)/0.947/100:0.0201597963)/1/100:0.1059888507,XP_069466275.1/1-589:0.2020948166)/0.815/34:0.0215539520)/0.592/29:0.0122427102,((((XP_005293007.1/1-592:0.0036163724,XP_065277282.1/1-592:0.0000009985)/0.991/100:0.0036275836,XP_038232325.1/1-592:0.0181524183)/0.97/100:0.0043807115,(XP_037737361.1/1-592:0.0072562633,XP_048680634.1/1-592:0.0036279651)/0.98/100:0.0064738852)/0.974/99:0.0075034061,((((((XP_005514380.1/1-591:0.0036518057,XP_064253250.1/1-592:0.0317298063)/1/100:0.0157198630,(XP_013050246.1/1-592:0.0040686689,(XP_417561.3/1-592:0.0163714984,XP_065593987.1/1-593:0.0387291715)/1/100:0.0294697986)/0.938/98:0.0104864391)/0.333/98:0.0000029105,XP_069638846.1/1-592:0.0073008242)/0.925/98:0.0035971458,XP_064326177.1/1-592:0.0109614547)/1/100:0.0110029502,(XP_025952285.1/1-592:0.0217731417,XP_068772070.1/1-592:0.0109615328)/1/100:0.0182585549)/1/100:0.0183204026,(XP_034972839.1/1-592:0.0240919216,(XP_042335141.1/1-592:0.0153174390,(XP_060615027.1/1-592:0.0030749014,XP_062821610.1/1-592:0.0707938189)/1/100:0.0449210849)/1/100:0.0392924991)/1/100:0.0400289563)/0.946/42:0.0080415941)/0.968/42:0.0104460713)/0.999/41:0.0432841686,XP_030041489.1/1-592:0.1240760751)/1/100:0.1265861789,XP_043918944.1/1-587:0.1446684354)/1/100:0.4535175732)/1/100:0.3097570570,((((((((((((((((AEY57393.1/1-608:0.0000027511,PBC30897.1/1-706:0.1045470336)/0.801/100:0.0120710615,(AEY57396.1/1-504:0.0000009985,PBC30896.1/1-575:0.1300672377)/1/100:0.1222104912)/0.997/100:0.0159710285,XP_071876504.1/1-647:0.0531807476)/0.997/100:0.0346706962,KZC08172.1/1-607:0.0400103896)/0.978/100:0.0332322571,KOC69318.1/1-780:0.2420552145)/0.85/95:0.0193136389,(EFN79954.1/1-608:0.0795915262,((XP_072755923.1/1-604:0.0000023636,XP_072755921.1/1-784:0.2379572407)/1/95:0.0163688109,(EFN64157.1/1-702:0.0152440434,(KYM87282.1/1-682:0.0000020249,KYQ48885.1/1-683:0.0097709262)/1/100:0.0235174785)/1/100:0.0293672399)/1/95:0.0567787315)/1/95:0.0562873935)/1/100:0.4562557821,((BommorEVm004651t1/1-303:0.0000009985,NP_001036923.1/1-586:0.0000022626)/0.998/100:0.0634055620,KPJ12798.1/1-757:0.2925670455)/1/100:0.2720488123)/0.898/92:0.0652523686,(((AGY49604.1/1-482:0.1394314279,((JAC42405.1/1-616:0.0061137827,JAI51340.1/1-616:0.0000009985)/1/100:0.1203163916,((DromelEVm002874t1/1-606:0.0000009985,DromelEVm002874t4/1-484:0.0251923679)/0.333/100:0.0000020672,(DromelEVm002874t2/1-524:0.0569544117,DromelEVm002874t5/1-512:0.0465617197)/1/100:0.0592035961)/1/100:0.2976344615)/1/100:0.1336518976)/1/99:0.1428114537,((BlagerEVm003982t1/1-591:0.0478965232,QNS30454.1/1-537:0.1549887009)/0.723/100:0.0209762879,(JAG42824.1/1-592:0.0000026332,(JAG42829.1/1-522:0.0000009985,JAQ01404.1/1-522:0.0000009985)/1/100:0.0992384080)/1/100:0.1538645837)/1/100:0.0796357488)/0.926/94:0.0534930027,(XOI31546.1/1-589:0.3216518979,((JAB64587.1/1-524:0.0932337007,XP_022916908.1/1-676:0.3120305461)/1/100:0.2095310833,KYB26120.1/1-842:0.2222141946)/1/100:0.1022401939)/0.921/89:0.0598355787)/0.662/81:0.0462910085)/1/95:0.1327406329,(AmpampEVm002994t1/1-593:0.0043055401,AmpampEVm002994t2/1-585:0.0644081301)/1/100:0.4405460053)/0.989/100:0.1128114801,(((((AcafosEVm005082t1/1-608:0.0893951518,AcafosEVm005383t1/1-592:0.0168250660)/1/100:0.1137673092,(EuraffEVm005567t1/1-589:0.0000024536,EuraffEVm005567t2/1-486:0.1199200407)/1/100:0.0926856655)/1/100:0.1264012425,((CalfinEVm001153t1/1-598:0.0000023071,CalfinEVm001153t2/1-495:0.0490387389)/0.503/100:0.0067473465,CalsinEVm003634t1/1-442:0.0158177043)/1/100:0.1196102053)/1/100:0.2236923266,((((((ParnanEVm003299t1/1-675:0.0000023827,(ParnanEVm003299t7/1-506:0.0028658485,ParnanEVm003299t9/1-435:0.1517109117)/1/100:0.0540027042)/1/100:0.0710538598,ParnanEVm003299t3/1-604:0.0000028352)/1/100:0.0728475638,ParnanEVm003299t2/1-604:0.0000021395)/0.334/100:0.0005808952,(ParnanEVm003299t6/1-496:0.0030592976,ParnanEVm003299t8/1-425:0.1635453401)/1/100:0.0556000801)/1/100:0.2050867638,(((LercypEVm002640t1/1-591:0.0000009985,LercypEVm002640t6/1-419:0.0229404564)/0.334/99:0.0001110637,(LercypEVm002640t2/1-503:0.0105230686,LercypEVm002640t5/1-541:0.1052215925)/0.99/100:0.0800507336)/1/100:0.2050355594,EucserEVm003502t1/1-599:0.1299582301)/1/100:0.1106989015)/0.998/100:0.0969255670,LepsalEVm003229t1/1-595:0.2554442630)/0.995/96:0.0912802625)/1/100:0.2121560756,((BraherEVm003289t1/1-315:0.0000009985,BraherEVm003289t2/1-247:0.0739377696)/1/100:0.1694169925,(((((DapmagEVm003541t1/1-670:0.0000009985,DapmagEVm003541t4/1-655:0.0000009985)/0.333/90:0.0000009985,(DapmagEVm003541t12/1-624:0.0000009985,(DapmagEVm003541t7/1-659:0.0000009985,(DapmagEVm003541t2/1-642:0.0242742711,(DapmagEVm003541t23/1-523:0.0161528125,(DapmagEVm003541t20/1-615:0.0000023298,(DapmagEVm003541t22/1-599:0.0000029179,DapmagEVm003541t27/1-433:0.0100558991)/0.999/100:0.0066281973)/0.503/100:0.0348424767)/0.334/82:0.0000028520)/0.333/64:0.0000022389)/0.333/71:0.0000009985)/0.333/43:0.0000009985)/0.351/87:0.0029413267,DapmagEVm003541t14/1-560:0.0000009985)/0.333/87:0.0000022104,DapmagEVm003541t6/1-621:0.0000009985)/0.333/86:0.0000020720,JAN78362.1/1-665:0.0000022662)/1/87:0.1904087132)/1/100:0.2412750403)/1/100:0.1547916222)/0.954/97:0.0949547943,(((((((((AcapurEVm003094t1/1-390:0.0000009985,AcastyEVm008298t2/1-274:0.0000009985)/1/100:0.0355713244,SysdeP_EVm001729t1/1-598:0.0217661193)/0.943/99:0.0081276654,((XP_068228536.1/1-597:0.0227496094,(Cuaame_EVm002469t1/1-520:0.0657109604,Cuaame_EVm002469t2/1-496:0.0049026637)/1/100:0.0649417977)/0.715/99:0.0083467037,AlpvirEVm003246t1/1-510:0.0945786496)/0.968/92:0.0281098071)/0.984/92:0.0194935318,(((((Batser_EVm001748t3/1-491:0.0666765152,NeodenEVm002417t8/1-519:0.0324554137)/1/91:0.0622066941,ParausEVm002204t2/1-867:0.0044019814)/1/91:0.0200035387,ParausEVm002204t3/1-852:0.0873751379)/1/97:0.3905887955,ParausEVm002204t4/1-597:0.0032893642)/1/86:0.0212699318,((NeodenEVm002417t1/1-596:0.0000020604,(NeodenEVm002417t5/1-596:0.0000024628,((((Battex_EVm001988t1/1-598:0.0120837331,((Batser_EVm001748t1/1-520:0.0000022178,Batser_EVm001748t4/1-465:0.0891101423)/1/99:0.0101487377,Battex_EVm001988t2/1-520:0.0000025976)/1/99:0.0625126791)/1/90:0.0238094559,((Glyacu_EVm001777t2/1-520:0.0670499412,Glyacu_EVm001777t1/1-597:0.0040666399)/1/90:0.0695694470,(((((CallaeEVm001120t1/1-574:0.0000009985,CallaeEVm001120t2/1-497:0.0000009985)/0.333/100:0.0000024136,Cliant_EVm003369t1/1-462:0.0855582634)/0.845/89:0.0466236774,(CallaeEVm001120t3/1-602:0.0000020354,CallaeEVm001120t4/1-525:0.0571799504)/0.899/89:0.0033419391)/1/98:0.0606796880,(((Gasfor_EVm001910t1/1-603:0.0000027146,Gasfor_EVm001910t2/1-586:0.0000020111)/1/100:0.0357509639,(Uronit_EVm001348t1/1-603:0.0046308035,Uronit_EVm001348t2/1-525:0.0487144236)/1/100:0.0244372277)/1/100:0.0318813206,(Munser_EVm002258t1/1-567:0.0000021005,(Muntra_EVm004930t1/1-342:0.0000023137,Munser_EVm002258t2/1-454:0.0000022896)/0.504/100:0.0424092778)/1/100:0.0828441425)/0.877/100:0.0101847415)/1/100:0.0971702667,(XP_069174503.1/1-817:0.3682174110,(XP_071525048.1/1-825:0.3381926575,XP_069952439.1/1-846:0.2836035569)/0.994/100:0.1039987455)/1/99:0.2557243134)/1/98:0.0579848989)/0.425/22:0.0042148236)/0.802/23:0.0108467047,(JanspE_EVm002324t1/1-435:0.0185229059,SysdeP_EVm001729t2/1-598:0.0127391676)/1/99:0.0214346779)/1/97:0.0272637845,(ParausEVm002204t1/1-494:0.0215920088,(AcastyEVm008298t1/1-241:0.0521878466,ParausEVm002204t5/1-582:0.0000022472)/1/98:0.0456408571)/1/94:0.0181246108)/1/91:0.0303726020)/1/94:0.0456365300)/0.333/89:0.0000026013,NeodenEVm002417t3/1-510:0.0308645308)/1/84:0.0301569438)/0.999/97:0.0255138384)/1/98:0.0772994219,(((((((((((AnajapEVm001485t1/1-572:0.1020192163,(AnajapEVm001485t2/1-572:0.0000020664,((CarlonEVm001178t4/1-454:0.1218503790,CarlonEVm001178t2/1-593:0.0281695936)/1/98:0.1003880717,AnajapEVm001485t3/1-485:0.0930334408)/1/95:0.1247159831)/0.999/92:0.0283595759)/0.479/51:0.0389271661,Canbo1_EVm005323t1/1-428:0.0000009985)/0.333/98:0.0000023849,AnajapEVm001485t4/1-467:0.0000009985)/0.349/98:0.0017914516,MetmagEVm002292t1/1-600:0.0156991414)/0.837/97:0.0214911134,(CarlonEVm001178t3/1-496:0.0000026293,CarlonEVm001178t1/1-593:0.1748467484)/1/100:0.1520985211)/0.984/95:0.0328880591,(PortriEVm001177t1/1-600:0.0045573374,PortriEVm001177t2/1-479:0.0058015963)/0.333/94:0.0003844654)/0.998/92:0.0104184360,((CarmaC_EVm004620t1/1-600:0.0000009985,CarmaY_EVm004113t1/1-600:0.0000026700)/0.333/99:0.0000028631,((CarmaC_EVm004620t3/1-458:0.0000029217,CarmaY_EVm004113t3/1-477:0.0000022333)/0.333/97:0.0000026586,CarmaC_EVm004620t4/1-439:0.0000027240)/1/100:0.1856207912)/1/94:0.0261394343)/0.974/85:0.0041573913,((ScyparEVm002466t3/1-600:0.0534984678,(CalsaE_EVm004266t1/1-604:0.0000020363,CalsaY_EVm002386t1/1-604:0.0000020668)/1/100:0.0147907308)/0.333/33:0.0000021064,ScyparEVm002466t1/1-600:0.0000009985)/0.333/35:0.0000020710)/0.333/35:0.0000022808,((ScyparEVm002466t2/1-520:0.0000022245,(CarmaC_EVm004620t2/1-522:0.0000009985,CarmaY_EVm004113t2/1-522:0.0000009985)/1/100:0.0379472694)/0.357/96:0.0023016223,(Minpug_EVm004114t2/1-518:0.0515339674,CalphiEVm003157t1/1-327:0.0000019987)/0.844/36:0.0062510576)/1/39:0.0597721536)/1/89:0.0233490285,((Erisi1_EVm009429t2/1-327:0.0000009985,(GeclaM_EVm003606t1/1-598:0.0000009985,GeclaM_EVm003606t2/1-552:0.0616048006)/0.334/100:0.0034717843)/0.333/75:0.0000021179,Minpug_EVm004114t1/1-598:0.0181264290)/0.901/86:0.0092647832)/1/99:0.0602233978,(((((Procl1_EVm007618t3/1-243:0.0000009985,XP_069174507.1/1-529:0.0792624749)/0.333/23:0.0000026047,XP_069174508.1/1-520:0.0096923219)/1/98:0.0755120312,Procl2_EVm004681t1/1-598:0.0000024845)/1/98:0.0787753641,((ChequaEVm002958t1/1-598:0.0000009985,(XP_069952440.1/1-598:0.0000009985,(XP_069952441.1/1-598:0.0034461127,(XP_071525052.1/1-598:0.0329741242,HomameEVm004243t1/1-621:0.0578164544)/1/98:0.0266819246)/1/94:0.0497645826)/0.333/46:0.0000020168)/0.333/82:0.0000027495,((ChequaEVm002958t2/1-520:0.0000009985,XP_069952443.1/1-520:0.0000009985)/1/100:0.0187763490,XP_069952442.1/1-530:0.0000024660)/0.997/98:0.1082753448)/1/92:0.0222134616)/1/94:0.0213730762,((Panar1_EVm004208t1/1-601:0.0000020934,Panar2_EVm003013t1/1-601:0.0000022963)/1/100:0.0104184588,((XP_071525049.1/1-612:0.0000021751,XP_071525050.1/1-598:0.0000009985)/0.333/93:0.0028688979,(XP_071525054.1/1-520:0.0246003207,(Panar2_EVm003013t2/1-532:0.0138191450,XP_071525053.1/1-532:0.0000022050)/0.998/100:0.0356017079)/0.853/99:0.0663107517)/0.336/92:0.0014185686)/1/95:0.0188208632)/0.999/98:0.0366358006)/1/98:0.0513530371)/0.999/100:0.0293381804,(((PenvanEVm004159t1/1-389:0.0000009985,((XP_069995498.1/1-569:0.0000024390,(XP_069995499.1/1-569:0.0000024518,XP_069995502.1/1-524:0.0000022689)/1/100:0.0545385490)/0.333/100:0.0000024289,XP_069995501.1/1-524:0.0000023260)/0.333/99:0.0000024389)/0.35/95:0.0250376261,XP_069995500.1/1-608:0.1838023921)/1/100:0.1780424738,Penmo2_EVm001082t2/1-319:0.0016929221)/0.999/100:0.0399401072)/0.802/100:0.0469384619,OraoraEVm006823t1/1-244:0.1638758729)/0.897/99:0.0490425015,(((AllbanEVm005987t1/1-256:0.0837967086,ThyineEVm004785t2/1-530:0.0699816014)/0.334/90:0.0070100416,ThyineEVm004785t1/1-608:0.0000009985)/0.991/91:0.0311939206,EupsupEVm003025t1/1-556:0.0335976530)/1/100:0.1671953664)/0.54/76:0.0420436859,(((((EulcruEVm004629t1/1-247:0.0000009985,GamcheEVm002686t2/1-536:0.0533662632)/0.333/63:0.0000024776,HyagriEVm003183t1/1-251:0.0000009985)/0.333/91:0.0000026952,GamcheEVm002686t1/1-608:0.0000009985)/1/100:0.1355396817,HyaaztEVm003338t1/1-621:0.0937075079)/1/100:0.2610222068,(((((((AseaqCEVm003773t1/1-601:0.0000022962,AseaqSEVm003635t4/1-573:0.0000009985)/0.333/90:0.0000022444,((AseaqCEVm003773t3/1-519:0.0000020189,AseaqSEVm003635t5/1-491:0.0000009985)/1/100:0.0329045342,AseaqSEVm003635t2/1-529:0.0383307415)/0.874/99:0.0419503950)/1/99:0.0206585403,BramolEVm000901t1/1-308:0.0958210951)/1/90:0.0415565048,AseaqSEVm003635t1/1-601:0.0000022082)/0.333/88:0.0000021941,(AseaqCEVm003773t2/1-540:0.0645135785,AseaqSEVm003635t3/1-519:0.0126299206)/1/100:0.0382086894)/1/90:0.0519338279,((((ProherEVm001687t1/1-601:0.0045977617,ProherEVm001687t2/1-522:0.0598740768)/0.95/100:0.0070496148,(ProkarEVm000662t1/1-601:0.0000023523,ProkarEVm000662t3/1-525:0.0539233493)/1/100:0.0203734318)/1/100:0.0368917503,ProspeEVm001472t1/1-482:0.0081785761)/0.813/94:0.0136550335,((ProortEVm000561t1/1-322:0.0000023460,BramolEVm000901t3/1-458:0.0767021548)/0.464/93:0.0381000430,ProbetEVm007910t1/1-334:0.0517666468)/1/93:0.0315765529)/1/90:0.0877179894)/1/100:0.1936451172,LigexoEVm000867t1/1-611:0.1648090270)/1/100:0.1206906008)/0.988/99:0.0310229145)/1/100:0.3320223289)/1/100:0.1709655135,((XP_067124091.1/1-611:0.2030316260,(XP_054160714.1/1-605:0.4037155606,(LeppalEVm005544t1/1-432:0.0000023174,LeppalEVm005544t2/1-319:0.0000029621)/1/100:0.4709117154)/0.869/100:0.0994566428)/0.974/100:0.0790774748,((XP_050051436.1/1-609:0.0000009985,XP_065285296.1/1-609:0.0000009985)/0.333/91:0.0000009985,XP_054919140.1/1-512:0.0000009985)/1/100:0.3658984084)/1/100:0.1516861536)/0.752/100:0.0496855318,PyclitEVm007020t1/1-201:0.2690688180)/0.94/100:0.0652793937,((((KRZ07201.1/1-624:0.1909697940,CDW56116.1/1-539:0.3920832399)/1/100:0.4213015655,BAF80143.1/1-597:1.0063100442)/1/100:0.2983291381,((EotkanEVm002181t1/1-577:0.2261596118,XP_053211985.1/1-578:0.2159708040)/1/100:0.9589020197,(((GAA51443.1/1-617:0.3313638117,(KAA3673743.1/1-462:0.2367042438,TPP56663.1/1-659:0.2053754945)/0.979/100:0.0923478319)/1/100:0.2071005833,TNN20114.1/1-675:0.4285435099)/1/100:0.4482768327,((KAH9281202.1/1-589:0.0589647890,KAL5969829.1/1-571:0.0440348168)/0.908/98:0.0436344331,KAL5107882.1/1-547:0.0327970574)/1/100:0.7700988502)/1/100:0.5261913973)/0.999/98:0.2390749859)/0.984/98:0.1250636723,((RamvarEVm002598t1/1-630:0.8010503405,OWA52671.1/1-629:0.3822819014)/0.98/100:0.1050728331,XP_055340174.1/1-622:0.4876691376)/1/100:0.5320162668)/0.958/96:0.0987651912)/1/96:0.0742425870,((((((ACO94160.1/1-610:0.1218554710,((KAK0056781.1/1-644:0.0218772539,KAK6965107.1/1-520:0.0075997353)/1/100:0.1487130270,(GFN91795.1/1-584:0.0650082452,GFR62470.1/1-718:0.0863887492)/1/100:0.2711910554)/0.848/100:0.0474791385)/1/100:0.1990925838,XP_070207266.1/1-581:0.3022349825)/1/100:0.1970248572,(XP_050411933.1/1-591:0.2970096005,(XP_071110162.1/1-618:0.0027757731,XP_071110163.1/1-618:0.0159109633)/1/100:0.2659031215)/1/100:0.0954053892)/1/100:0.1080723424,(((XP_048766940.2/1-593:0.0513470869,XP_065935907.1/1-599:0.0453754943)/1/100:0.2606846603,((XP_063409429.1/1-614:0.0000020879,XP_071147276.1/1-614:0.0155054252)/0.333/90:0.0000024378,(XP_063409430.1/1-614:0.0000025269,XP_071147279.1/1-605:0.0160583855)/1/88:0.0124854714)/1/100:0.3135579941)/0.981/100:0.0652874290,(XP_060075915.1/1-597:0.0463643944,(XP_069117077.1/1-605:0.0143772723,XP_069117094.1/1-597:0.0000009985)/1/100:0.0495965540)/1/100:0.2223837825)/1/100:0.1330784649)/0.999/100:0.1200019485,(XP_064611254.1/1-590:0.2842687445,(((CAI9741471.1/1-681:0.0000023114,(CAI9741472.1/1-587:0.0000009985,((XP_036369528.1/1-718:0.0000026564,XP_036369533.1/1-623:0.0000009985)/0.333/70:0.0000009985,XP_036369534.1/1-499:0.0000009985)/0.333/85:0.0002489811)/0.342/76:0.0024828530)/0.866/91:0.0160896471,XP_014773259.1/1-556:0.0151150181)/1/94:0.2241898804,CAE1323536.1/1-259:0.7509767208)/1/100:0.2669683373)/0.983/99:0.0853701291)/1/100:0.1307025026,KAI0220917.1/1-534:0.6434397751)/0.999/100:0.1112032957)/0.39/17:0.0593984336,((((((ACU00920.1/1-594:0.0000029605,XP_038061468.1/1-558:0.0039336582)/1/100:0.0739459028,(XP_071805213.1/1-600:0.0000028183,XP_071805214.1/1-559:0.0000028398)/1/100:0.0593657946)/1/100:0.1759574729,((XP_072035799.1/1-665:0.0000009985,XP_072035801.1/1-613:0.0000009985)/0.333/94:0.0000009985,XP_072035803.1/1-605:0.0000009985)/1/100:0.1893777597)/0.998/100:0.0737250289,((BAF99000.1/1-598:0.0032195123,XP_011682846.2/1-603:0.1093804743)/1/100:0.1149476264,((XP_071508139.1/1-685:0.0000025081,XP_071508140.1/1-620:0.0671316389)/0.985/100:0.0125863559,XP_072175077.1/1-594:0.0079588008)/1/100:0.0801150391)/1/100:0.2860278883)/1/100:0.0889877755,(KAJ8021369.1/1-670:0.0911916912,XP_071841179.1/1-563:0.1470750981)/1/100:0.3318330493)/1/100:0.1464005740,(XP_033097878.1/1-518:0.1184595966,XP_071946006.1/1-570:0.0493005913)/1/100:0.3898683096)/1/100:0.2459604245)/1/90:0.0933324618)/0.856/89:0.0818682389,(((((((KAK2556453.1/1-586:0.3033255609,XP_067050425.1/1-596:0.0166919110)/0.953/99:0.0242314223,XP_067050424.1/1-672:0.0109614368)/1/100:0.0961871025,(XP_068700547.1/1-663:0.0000029686,XP_068700548.1/1-595:0.0400569859)/1/100:0.0815648587)/0.994/86:0.0437186324,(XP_073246964.1/1-666:0.0073335464,XP_073246972.1/1-592:0.0437454657)/1/100:0.1243339770)/0.998/86:0.0476524468,XP_058970711.2/1-678:0.0787589747)/1/100:0.1715841046,(KXJ27174.1/1-573:0.1886534610,XP_028514362.1/1-666:0.0639856799)/1/100:0.3399540756)/1/100:0.2234832700,(XP_065061146.1/1-593:0.4242764516,(XP_066936325.1/1-583:0.0000021529,XP_066936326.1/1-503:0.0728169409)/1/100:0.3401652448)/1/100:0.4734812102)/1/100:0.1889132766)/0.898/97:0.1329383420,((XP_065181971.1/1-567:0.6598503326,(XP_062505273.1/1-577:0.3011614928,XP_065842586.1/1-595:0.2878595596)/1/100:0.3735510671)/0.908/100:0.1024761179,XP_065890110.1/1-573:0.7753344918)/0.999/100:0.2388331992)/1/100:2.1657498340,(((((((((((((((((((((((NP_006246.2/1-683:0.0032002989,((XP_001168420.1/1-683:0.0000000000,XP_004055314.1/1-683:0.0000000000):0.0000009985,XP_003831679.1/1-683:0.0000009985)/0.333/77:0.0000009985)/0.999/97:0.0032066686,((XP_005561494.1/1-697:0.0000009985,XP_014999319.1/1-683:0.0000009985)/1/100:0.0066288740,(XP_024087486.2/1-683:0.0000009985,XP_054305865.1/1-683:0.0032143254)/1/100:0.0096607999)/0.333/75:0.0000020840)/0.333/64:0.0000024338,XP_032035227.1/1-683:0.0128610595)/0.996/96:0.0066994052,XP_012381076.2/1-683:0.0325381395)/0.91/27:0.0043087955,((((NP_001300906.1/1-570:0.0220658526,NP_032882.2/1-683:0.0000009985)/0.946/100:0.0032186812,NP_112347.1/1-683:0.0096946803)/1/100:0.0210815927,XP_069888306.1/1-683:0.0345895263)/0.521/21:0.0030286631,(XP_010604037.1/1-683:0.0162577578,XP_063097156.1/1-683:0.0591083332)/1/100:0.0213750870)/1/24:0.0101595993)/0.788/37:0.0033453135,XP_008848729.1/1-683:0.0368307723)/0.924/75:0.0056237772,(XP_064148631.1/1-683:0.0227438294,XP_023581883.1/1-701:0.0526479565)/1/98:0.0128615414)/0.927/89:0.0033349772,XP_051682052.1/1-683:0.0458161368)/0.333/79:0.0000020941,((((XP_003987761.1/1-683:0.0064298914,(XP_547844.2/1-683:0.0128816324,(XP_004738943.1/1-683:0.0064406825,(XP_045756952.1/1-683:0.0000027062,XP_006730123.1/1-454:0.0664378849)/1/100:0.0098130284)/0.963/100:0.0032706567)/1/100:0.0065899511)/1/100:0.0098565720,((((NP_001070331.1/1-682:0.0032215477,(XP_005890754.1/1-683:0.0000009985,XP_019824582.2/1-683:0.0000009985)/0.333/79:0.0000026984)/0.999/100:0.0032047158,(((XP_013822681.2/1-683:0.0000000000,XP_069452863.1/1-683:0.0000000000):0.0000009985,XP_027827717.2/1-683:0.0000009985)/1/100:0.0064179868,XP_020760730.1/1-683:0.0064327180)/0.333/70:0.0000025952)/0.999/100:0.0032084749,((((((XP_004262151.1/1-683:0.0000000000,XP_067590104.1/1-683:0.0000000000):0.0000009985,XP_030711025.1/1-683:0.0000009985)/0.333/89:0.0000009985,(XP_019778670.1/1-683:0.0000009985,XP_059860425.1/1-683:0.0000009985)/0.994/100:0.0032169320)/1/100:0.0097055305,XP_065728823.1/1-683:0.0032193294)/1/100:0.0064628062,(XP_023973800.1/1-683:0.0031986193,(XP_068400533.1/1-683:0.0000009985,XP_058915644.1/1-683:0.0031997256)/0.333/30:0.0000020553)/0.333/61:0.0000027863)/1/100:0.0193047033,(XP_006216620.1/1-683:0.0064203106,XP_010974978.2/1-683:0.0063902909)/1/100:0.0291605872)/0.333/98:0.0000025907)/0.333/84:0.0000027863,(XP_020918137.1/1-683:0.0032086853,XP_047623432.1/1-735:0.0000022888)/1/100:0.0128485581)/1/100:0.0161001569)/0.333/100:0.0000024251,XP_001498176.1/1-683:0.0257979498)/0.992/96:0.0065552572,(XP_006915165.1/1-683:0.0032090056,XP_024423348.1/1-683:0.0162125739)/0.988/98:0.0032291071)/0.993/93:0.0032717549)/0.737/92:0.0032857616,XP_006161833.1/1-683:0.0031552658)/1/96:0.1350205704,(((((XP_005285926.1/1-683:0.0032331325,XP_065258644.1/1-683:0.0032357730)/1/100:0.0097217653,XP_039394006.1/1-683:0.0064576009)/0.368/100:0.0021158029,XP_048711692.1/1-682:0.0310946802)/1/100:0.0740938647,(XP_062824653.1/1-683:0.0077187445,XP_067319155.1/1-682:0.0116716262)/1/100:0.1737839578)/0.998/100:0.0301174432,((((((XP_005491714.1/1-682:0.1020080810,XP_014726859.1/1-681:0.0464469892)/0.81/100:0.0079671379,XP_068874604.1/1-682:0.0096940732)/1/100:0.0192837054,((XP_013038427.3/1-682:0.0032543642,XP_035406997.1/1-682:0.0032014007)/1/100:0.0130143807,(XP_021257171.1/1-682:0.0036517805,XP_421417.4/1-682:0.0160104252)/1/100:0.0194138316)/0.998/99:0.0077356519)/0.998/99:0.0088739797,(((XP_009483054.1/1-283:0.0231763079,XP_064317047.1/1-682:0.0208982021)/0.926/100:0.0051750111,XP_063189659.1/1-682:0.0097694001)/0.909/100:0.0031994835,(XP_021148461.2/1-697:0.0097270943,XP_054683585.1/1-682:0.0129960152)/0.333/86:0.0000025568)/0.333/100:0.0000025417)/1/98:0.0064943456,(XP_069639317.1/1-682:0.0032584710,XP_010225986.1/1-560:0.0296781939)/0.959/94:0.0032314556)/0.926/93:0.0073142761,(XP_009668993.2/1-682:0.0258130974,XP_025970213.1/1-682:0.0386240660)/0.802/96:0.0073816952)/1/100:0.1141866743)/1/100:0.0741687328)/1/100:0.1711627048,((XP_030070303.1/1-674:0.2391676503,XP_069495028.1/1-677:0.4102563826)/1/100:0.0832056250,(XP_002939521.2/1-691:0.1719513312,(XP_069589784.1/1-690:0.0797007626,XP_069805254.1/1-690:0.0513394378)/1/100:0.0829626945)/1/100:0.2421454327)/1/100:0.1206398997)/1/100:0.1433816097,(XP_043930422.1/1-662:0.4220533200,XP_064420833.1/1-661:0.4143780906)/1/100:0.1620296020)/0.999/100:0.1371461206,((((NP_001116528.1/1-712:0.2128639235,(XP_022540784.2/1-684:0.1951765892,XP_053535203.1/1-695:0.3959194836)/1/100:0.1704301074)/1/100:0.1316213007,(XP_014066200.1/1-678:0.0114830826,(XP_021440637.2/1-678:0.0130699415,XP_029531381.1/1-678:0.0134525464)/0.968/100:0.0120631427)/1/100:0.1399675634)/0.997/100:0.0499824839,(((((XP_018545743.1/1-679:0.0302343686,(XP_035530585.1/1-678:0.0457674348,(XP_070835577.1/1-683:0.0749883438,(XP_039641635.1/1-678:0.0546390093,XP_030212543.1/1-678:0.4591555111)/1/80:0.0368377412)/0.794/73:0.0038137997)/1/80:0.0337498411)/0.857/70:0.0081092221,XP_019940752.2/1-678:0.1537048851)/0.727/63:0.0099575767,XP_067469912.1/1-679:0.1146751369)/0.612/70:0.0050003651,XP_022605861.1/1-680:0.0872641170)/0.981/75:0.0166024099,XP_070402852.1/1-682:0.2621211160)/1/100:0.0991345524)/1/100:0.1630957858,XP_015206056.1/1-682:0.1469809123)/1/100:0.3818081875)/1/100:0.2745624622,(XP_007902028.2/1-684:0.2652310711,(XP_038631428.1/1-689:0.0631236071,XP_069772370.1/1-690:0.1778423238)/1/100:0.1112608211)/1/100:0.3763080589)/1/100:0.2918206883,((((((((((((((((NP_001075743.1/1-736:0.0103280296,(((((NP_035234.1/1-737:0.0102890203,NP_058867.2/1-737:0.0000009985)/1/100:0.0051509867,XP_029414488.1/1-792:0.0135346770)/0.333/96:0.0000022232,(XP_069881614.1/1-737:0.0103126618,(XP_028748572.1/1-738:0.0000009985,XP_036026507.1/1-738:0.0025479163)/1/100:0.0157269931)/0.859/100:0.0025767205)/1/100:0.0101384648,XP_004839449.1/1-736:0.0051673576)/0.911/96:0.0033783206,((XP_005864841.1/1-757:0.0106678932,XP_037017152.1/1-737:0.0102694784)/0.333/100:0.0000029362,XP_024408624.2/1-737:0.0051596989)/1/100:0.0079979324)/0.925/92:0.0027840800)/0.333/43:0.0000022211,XP_001499103.1/1-737:0.0000021369)/0.996/70:0.0027860231,XP_037663226.1/1-737:0.0154144659)/0.333/20:0.0000020460,XP_007523401.1/1-737:0.0128340533)/0.98/49:0.0027851368,(((XP_004369552.1/1-737:0.0051618841,XP_064133209.1/1-737:0.0025536705)/1/100:0.0051403633,(((((XP_011279335.1/1-737:0.0000000000,XP_043459239.1/1-737:0.0000000000):0.0000000000,XP_060462901.1/1-737:0.0000000000):0.0000009985,XP_019325000.1/1-737:0.0000009985)/0.333/92:0.0000009985,XP_049505790.1/1-737:0.1217111507)/0.907/100:0.0028295751,((XP_004753051.1/1-736:0.0101887867,XP_045741023.1/1-736:0.0132484766)/0.956/99:0.0026989681,XP_022280387.1/1-749:0.0894328185)/0.905/98:0.0052640536)/1/99:0.0083490526)/0.333/76:0.0000020154,XP_032980860.1/1-737:0.0076853709)/0.995/86:0.0028176226)/0.333/34:0.0000022666,((((NP_001244670.1/1-736:0.0000009985,XP_005576025.1/1-736:0.0000009985)/0.99/100:0.0025709998,(((((NP_005391.1/1-737:0.0000000000,XP_003309040.2/1-737:0.0000000000):0.0000000000,XP_054329199.1/1-737:0.0000000000):0.0000000000,XP_004029222.1/1-737:0.0000000000):0.0000000000,XP_003822705.1/1-737:0.0000000000):0.0000009985,XP_002812114.1/1-737:0.0000009985)/0.333/100:0.0000027171)/0.994/100:0.0049838493,XP_012306003.1/1-737:0.0029213289)/1/96:0.0075054916,XP_020943953.1/1-737:0.0102664301)/0.333/52:0.0000020768)/0.333/25:0.0000021027,(XP_006216512.1/1-737:0.0051165390,XP_010995469.1/1-737:0.0000025075)/1/100:0.0102607734)/0.333/46:0.0000023887,(((((NP_001104590.1/1-737:0.0000000000,XP_070235739.1/1-737:0.0000000000):0.0000009985,((XP_043774039.1/1-737:0.0000021584,XP_070333769.1/1-737:0.0025613161)/0.985/100:0.0025621251,((XP_069439510.1/1-737:0.0000009985,XP_060268193.1/1-774:0.0000009985)/0.333/86:0.0000027127,XP_017910675.1/1-737:0.0051338921)/1/100:0.0051824069)/0.333/78:0.0000022836)/0.333/34:0.0000026213,XP_006054845.1/1-737:0.0000009985)/1/92:0.0025885838,(((((XP_030713632.1/1-737:0.0000027145,XP_067559164.1/1-737:0.0000026308)/1/94:0.0025610410,(XP_004265041.1/1-737:0.0000022061,XP_059882674.1/1-737:0.0000009985)/0.333/83:0.0000020086)/0.894/89:0.0025621906,XP_022429635.1/1-746:0.0886433969)/0.333/52:0.0000024069,((XP_036728788.1/1-737:0.0000000000,XP_065747407.1/1-737:0.0000000000):0.0000000000,XP_068420661.1/1-737:0.0000000000):0.0000020509)/0.333/21:0.0000022698,XP_057414383.1/1-737:0.0000009985)/0.998/53:0.0026494491)/0.333/52:0.0000023026,XP_058935893.1/1-737:0.0025613094)/0.999/89:0.0026765425)/0.984/99:0.0028533860,XP_062933768.1/1-737:0.0000022525)/1/100:0.0342817830,XP_003758351.1/1-737:0.0140729404)/1/100:0.0279792334,((((XP_005296175.1/1-754:0.0000009985,(XP_027681025.1/1-781:0.0000022076,XP_048698936.1/1-781:0.0021827401)/1/100:0.0083529546)/0.333/97:0.0000024194,XP_065256415.1/1-743:0.0025030414)/0.997/100:0.0119911249,((((((XP_009674577.1/1-743:0.0024940771,XP_025976981.1/1-743:0.0025004775)/1/100:0.0148206571,XP_069656407.1/1-743:0.0072545667)/0.338/82:0.0005114497,((XP_015477683.1/1-743:0.0000000000,XP_068865863.1/1-743:0.0000000000):0.0000020558,XP_023780269.1/1-743:0.0000024789)/1/100:0.0075069462)/0.333/59:0.0000027564,(XP_064302141.1/1-742:0.0024921328,XP_009484936.1/1-358:0.0358164035)/0.334/96:0.0000026271)/0.985/86:0.0024917809,((XP_013026562.1/1-743:0.0000009985,XP_040407032.1/1-743:0.0000009985)/0.333/95:0.0000009985,(XP_419464.3/1-743:0.0000009985,XP_065610941.1/1-743:0.0024891886)/0.994/100:0.0024952899)/0.984/100:0.0024918017)/0.999/87:0.0057807209,XP_014466448.2/1-742:0.0143682083)/0.73/96:0.0027135892)/0.711/98:0.0101975844,((XP_060610384.1/1-740:0.0025610712,XP_062827357.1/1-740:0.0076552904)/1/100:0.0140399896,XP_007429817.1/1-509:0.0180571179)/1/100:0.0453450500)/1/97:0.0183706863)/1/98:0.0422339286,(XP_069090115.1/1-768:0.0376141473,XP_069464545.1/1-767:0.0287647469)/1/100:0.0870043016)/0.981/76:0.0255667726,XP_030051669.1/1-742:0.0519844434)/0.985/74:0.0303258514,((XP_002664164.2/1-738:0.1030519914,XP_017319445.2/1-741:0.0663267515)/0.998/100:0.0388041810,XP_063047441.1/1-746:0.1100543674)/1/100:0.1684331499)/1/22:0.0301699088,((XP_040286255.1/1-759:0.0301816455,(XP_069624731.1/1-742:0.0076200472,XP_069811543.1/1-742:0.0075763837)/0.805/96:0.0050961863)/1/96:0.0228245388,XP_063299984.1/1-742:0.0340303009)/1/90:0.0195185471)/0.322/11:0.0083548632,XP_012818146.1/1-753:0.0542972262)/1/100:0.3590057570)/1/100:0.4648806530,((CDJ81904.1/1-700:0.2605158525,(KAI6221022.1/1-520:0.0068452420,KAI6218668.1/1-601:0.0028356804)/1/100:0.3541815229)/1/100:0.4890529014,((RamvarEVm001834t1/1-746:0.2127392399,OWA52444.1/1-743:0.2248270690)/1/100:0.1672965620,XP_055333342.1/1-769:0.2392950930)/1/100:0.5213415499)/0.992/97:0.0877757596)/0.903/15:0.0761396863,((((((((AAA27771.1/1-743:0.0000009985,NP_001191401.1/1-743:0.0000009985)/1/100:0.0673059510,XP_059173318.1/1-731:0.0288949109)/1/100:0.0501609405,(KAI8788117.1/1-773:0.0000009985,XP_013092315.1/1-729:0.0000009985)/1/100:0.0596597544)/1/100:0.2481642527,KAI0233805.1/1-537:0.3896922305)/0.998/99:0.0772797564,(((XP_029651014.1/1-768:0.0000009985,(XP_036369118.1/1-781:0.0000009985,XP_036369119.1/1-771:0.0000009985)/0.333/92:0.0000009985)/0.945/100:0.0503402856,XP_052832774.1/1-592:0.2336877926)/1/100:0.2251545307,CAE1271587.1/1-591:0.2378333325)/1/100:0.2401724568)/0.996/89:0.0577657408,((KAL4237546.1/1-704:0.3742170512,XP_065944676.1/1-728:0.4837186243)/0.455/100:0.0393216202,KAI0233806.1/1-375:0.3605247188)/0.764/83:0.0495840727)/1/99:0.1356097244,((((GAA54577.1/1-930:0.2473333565,KAA3674545.1/1-629:0.1710634779)/0.998/97:0.0507202471,(KAA0193684.1/1-560:0.0462260046,THD29124.1/1-957:0.0466606459)/1/100:0.1131066935)/0.999/97:0.0886983632,((KAH8859041.1/1-695:0.0494107064,TNN12127.1/1-971:0.0000163419)/1/100:0.0593666502,XP_051067291.1/1-958:0.0762536296)/1/100:0.1885157322)/1/98:0.1871851225,(KAH9287249.1/1-826:0.0667821402,KAL5961884.1/1-902:0.0185861245)/1/100:0.3324448633)/1/100:1.1528291720)/1/89:0.1399621665,((((((BlagerEVm002449t1/1-781:0.0000009985,BlagerEVm002449t2/1-758:0.0000009985)/1/100:0.1477613961,XOI31545.1/1-613:0.2796657652)/0.926/91:0.0828553951,QNS30455.1/1-734:0.2600289934)/1/100:0.1149569477,((AGY49603.1/1-777:0.5829323344,(DromelEVm001975t1/1-739:0.0000020464,DromelEVm001975t2/1-554:0.0656071319)/1/100:0.5584741563)/1/100:0.1506225066,(((KYN50723.1/1-663:0.3197669095,XP_070518422.1/1-785:0.1054539442)/1/100:0.8171333672,BommorEVm003911t1/1-349:0.6503422669)/0.841/84:0.0800800275,KPJ17069.1/1-704:0.2972490151)/0.88/84:0.0534240369)/1/98:0.1069335189)/1/100:0.1666721776,(((((LasentEVm000422t1/1-634:0.0798348131,XibtulEVm000503t2/1-765:0.0000027083)/0.832/100:0.0089005174,XibtulEVm000503t1/1-778:0.0000027633)/1/100:0.2806692111,((((AII16558.1/1-766:0.0000009985,ParnanEVm002553t1/1-766:0.0000020685)/1/100:0.2369074467,(EucserEVm002053t1/1-759:0.1035154621,LercypEVm001967t1/1-674:0.1055579207)/0.991/100:0.0647165419)/1/100:0.0919383729,LepsalEVm002018t1/1-755:0.3464852837)/1/100:0.1276562169,(((AcafosEVm003137t1/1-745:0.0950335988,(AcafosEVm009095t1/1-462:0.0000026785,AcafosEVm009095t2/1-387:0.0000009985)/1/100:0.0495674486)/1/100:0.1193571481,EuraffEVm003565t1/1-744:0.0753170879)/1/100:0.1778736542,CalsinEVm001337t1/1-689:0.1609860981)/1/100:0.2678213539)/1/100:0.4595272022)/0.636/78:0.0599213299,((((((((((AcapurEVm000839t1/1-738:0.0080871618,AcastyEVm001425t1/1-736:0.0151116819)/1/100:0.0161980188,SysdeE_EVm002531t1/1-479:0.0523226180)/0.999/97:0.0080959768,JanspE_EVm000848t1/1-735:0.0547866404)/0.984/94:0.0066526076,((Batser_EVm000807t1/1-736:0.0051108308,Battex_EVm001330t1/1-736:0.0000020654)/1/100:0.0919049277,((Glyacu_EVm002286t1/1-523:0.0564380498,((Hetory_EVm004051t1/1-345:0.0177063163,Styrich_EVm002806t1/1-568:0.0425331122)/0.989/100:0.0099621160,Pleaca_EVm004235t1/1-448:0.0475598092)/1/100:0.0190779158)/0.847/99:0.0033977337,(AlpvirEVm001512t1/1-742:0.0965180831,(Cuaame_EVm001224t1/1-732:0.0615679115,MacrosEVm001260t1/1-373:0.0313315699)/1/100:0.1151484647)/0.433/80:0.0090149301)/1/99:0.0302194139)/0.348/42:0.0011451395)/0.896/60:0.0138483478,(ParausEVm002980t1/1-738:0.0341366930,NeodenEVm001557t1/1-737:0.0617053784)/1/83:0.0309626326)/1/100:0.0620279182,PenvanEVm001947t1/1-584:0.1285663783)/0.959/100:0.0278056962,(((ChequaEVm001960t1/1-747:0.0247726883,(Procl1_EVm001683t1/1-747:0.0000009985,Procl2_EVm003247t1/1-747:0.0000009985)/1/100:0.0298962431)/1/100:0.0189387483,((Panar1_EVm002688t1/1-786:0.0000028654,Panar2_EVm002105t1/1-747:0.0000020177)/1/100:0.0862086607,(((Gasfor_EVm004837t1/1-353:0.0359039680,Uronit_EVm002351t1/1-459:0.0324169300)/1/100:0.0774379048,(Munmic_EVm000822t1/1-744:0.0293798172,(Munsim_EVm007504t1/1-260:0.0000024541,Munser_EVm009138t1/1-235:0.0289056992)/0.996/100:0.0178958350)/1/100:0.0393808456)/1/100:0.0487790932,(((AnajapEVm002990t1/1-409:0.0000019982,Canbo1_EVm002115t1/1-746:0.0024756252)/0.929/100:0.0024771056,MetmagEVm001500t1/1-746:0.0000022319)/1/100:0.0343057131,(((((((CalsaE_EVm002822t1/1-746:0.0000009985,CalsaY_EVm001542t1/1-746:0.0000009985)/0.334/100:0.0044657391,PortriEVm005308t2/1-282:0.0125586795)/0.334/35:0.0005024732,PortriEVm002136t1/1-464:0.0041523044)/0.996/100:0.0049540018,ScyparEVm001602t1/1-746:0.0000021479)/1/100:0.0188480913,(CarmaC_EVm003097t1/1-746:0.0000009985,CarmaY_EVm002701t1/1-746:0.0000009985)/1/100:0.0340231541)/0.756/100:0.0063613254,CalphiEVm000847t1/1-587:0.0518543514)/0.601/76:0.0061242895,((((Erisi1_EVm002283t1/1-745:0.0000020613,Erisi1_EVm002283t2/1-756:0.0769883719)/1/100:0.0361057355,(GeclaM_EVm002409t1/1-746:0.0000023399,GeclaM_EVm002409t2/1-613:0.0584927923)/1/100:0.0182338956)/0.994/99:0.0098800678,Minpug_EVm002832t1/1-745:0.0660546751)/1/100:0.0664626438,CarlonEVm002036t1/1-460:0.0282882365)/0.883/21:0.0053769864)/0.826/23:0.0061066372)/1/100:0.1222775936)/1/100:0.0616400668)/0.998/31:0.0199593821)/0.905/31:0.0082002485,HomameEVm003124t1/1-747:0.0687777047)/1/99:0.0469008113)/1/100:0.1782418532,(AllbanEVm000444t1/1-757:0.3057640432,(OraoraEVm000844t1/1-748:0.0000022091,OraoraEVm000844t4/1-410:0.0315571046)/1/100:0.2944347984)/1/98:0.0635616862)/0.999/95:0.0403869369,((AseaqSEVm002439t1/1-741:0.0480843701,((((ProbetEVm001894t1/1-741:0.0000021023,((PromerEVm004638t1/1-376:0.0000022784,ProrecEVm003645t1/1-389:0.0000026860)/1/100:0.0154999726,ProracEVm004485t2/1-296:0.0000026381)/0.333/99:0.0000026214)/1/100:0.0180786558,ProcoiEVm003438t2/1-346:0.0128926583)/0.958/98:0.0089817732,ProcavEVm002990t1/1-483:0.0079470815)/0.392/93:0.0026162848,ProcoxEVm002726t1/1-313:0.0190699252)/1/100:0.0537888983)/1/100:0.0769334229,LigexoEVm000541t1/1-741:0.0805717145)/1/100:0.2987786330)/0.986/95:0.0495746376,(EupsupEVm001675t2/1-710:0.1194000453,ThyineEVm003240t1/1-744:0.0639704626)/1/100:0.2835565547)/1/100:0.2861598416)/0.888/99:0.0734665410,(AmpampEVm001736t1/1-736:0.5482082771,((((DapmagEVm002342t1/1-830:0.0000009985,DapmagEVm002342t2/1-808:0.0000009985)/0.333/51:0.0000009985,DapmagEVm002342t4/1-773:0.0000009985)/0.333/58:0.0000009985,(DapmagEVm002342t5/1-737:0.0374215932,(DapmagEVm002342t8/1-625:0.0231143857,DapmagEVm002342t11/1-582:0.0371566345)/0.999/68:0.0221166536)/0.334/63:0.0000027689)/0.966/68:0.1060657005,JAM82034.1/1-372:0.9891138488)/1/100:0.2645594718)/1/99:0.1125190276)/1/99:0.0985282775)/1/99:0.1230315038,((EotkanEVm001239t1/1-746:0.2846737829,(LeppalEVm001830t1/1-742:0.0000009985,LeppalEVm001830t2/1-652:0.0389656932)/1/100:0.2114208127)/1/100:0.1075634236,((JAW05404.1/1-596:0.0921239216,((XP_050036246.1/1-761:0.0000009985,XP_050036247.1/1-749:0.0000009985)/0.333/69:0.0000009985,(XP_065291160.1/1-761:0.0000009985,XP_065291161.1/1-749:0.0000009985)/1/100:0.0045098168)/0.993/100:0.0423713467)/1/100:0.1151393646,(LAA09183.1/1-285:0.0000009985,XP_015916612.1/1-728:0.0000009985)/1/100:0.3239700281)/1/100:0.1037694915)/1/100:0.2607031269)/1/97:0.1340977572)/0.888/16:0.0658321702)/1/94:0.0969757668,((((KAJ8046007.1/1-657:0.1986340920,(XP_071833498.1/1-736:0.0000021786,XP_071833499.1/1-734:0.0348789421)/1/100:0.0707510814)/1/100:0.4837297051,((XP_030854593.1/1-765:0.0000009985,XP_030854594.1/1-764:0.0000009985)/1/100:0.0415143877,XP_030854596.1/1-738:0.0161212341)/1/100:0.3139182579)/0.318/61:0.0569930799,(XP_022090553.1/1-750:0.0687604457,(XP_038077844.1/1-770:0.0000009985,XP_038077849.1/1-611:0.0000009985)/0.997/100:0.0325775734)/1/100:0.2850871914)/1/100:0.2280578717,((XP_033105390.1/1-745:0.0403314646,XP_033105391.1/1-741:0.0052180321)/1/100:0.1062513379,XP_071961788.1/1-733:0.1072281052)/1/100:0.5501527446)/1/100:0.2395770381)/1/100:0.1972558671,(((KAJ7351721.1/1-718:0.1602332126,KAK2568686.1/1-703:0.2515787390)/1/100:0.2544581669,KXJ19843.1/1-454:0.7971992565)/1/100:0.2648319439,((CAA72926.1/1-661:0.0236800632,(XP_002165000.2/1-714:0.0000009985,XP_047133697.1/1-713:0.0000009985)/0.991/100:0.0078989359)/0.5/47:0.0363703186,XP_065662366.1/1-692:0.0320039102)/1/100:1.2866542280)/1/100:0.2435233046)/1/100:0.1729450924,(((CAI8055544.1/1-558:0.0000009985,CAI8055545.1/1-705:0.0000009985)/0.333/94:0.0000009985,(CAI8055547.1/1-347:0.0889277829,CAI8055548.1/1-292:0.0883023979)/0.333/84:0.0000021864)/1/100:1.0689955890,(XP_062503544.1/1-704:0.3821554218,(XP_065833096.1/1-712:0.0000009985,XP_065833097.1/1-709:0.0000009985)/1/100:0.6649961316)/1/100:0.3774002565)/1/100:0.2559588499)/0.98/95:0.0907003760,XP_065183412.1/1-717:1.0151350731)/0.973/96:0.2559990565,XP_065197912.1/1-635:1.3526097410)/0.976/94:0.1611400709)/0.661/86:0.1386777649,CAE1171682.1/1-231:3.2040198918)/0.351/19:0.0304981713,((((((((((((((((((NP_001244443.1/1-673:0.0000009985,XP_045237831.1/1-673:0.0000009985)/0.333/84:0.0000025593,(((((NP_002729.2/1-673:0.0000000000,XP_024089473.1/1-673:0.0000000000):0.0000000000,XP_054310129.1/1-673:0.0000000000):0.0000000000,XP_018867962.1/1-673:0.0000000000):0.0000000000,XP_034795739.2/1-673:0.0000000000):0.0000009985,XP_016785127.1/1-673:0.0000009985)/0.997/100:0.0027644233)/1/100:0.0140182514,(XP_045051386.2/1-687:0.0199271524,XP_020015340.1/1-617:0.0397542419)/0.333/25:0.0000023737)/0.981/25:0.0028275967,(NP_032881.1/1-673:0.0000020463,NP_036845.3/1-673:0.0083309387)/0.978/98:0.0028485660)/0.82/25:0.0027429667,(XP_064151772.1/1-673:0.0194324585,((((XP_030727378.1/1-673:0.0000000000,XP_067562459.1/1-673:0.0000000000):0.0000000000,XP_065748437.1/1-673:0.0000000000):0.0000009985,(XP_059887905.1/1-673:0.0000009985,((((XP_038395955.1/1-673:0.0000000000,XP_045731126.1/1-673:0.0000000000):0.0000009985,XP_044928596.1/1-673:0.0000009985)/0.333/99:0.0000023311,XP_042777941.1/1-720:0.1342630357)/0.535/97:0.0027884722,XP_066869785.1/1-673:0.0027696942)/0.981/96:0.0027874948)/0.333/18:0.0000020790)/0.333/22:0.0000025578,XP_068422288.1/1-673:0.0027650960)/0.333/34:0.0000023659)/0.873/31:0.0028108798)/0.764/20:0.0028418326,NP_001095193.1/1-673:0.0083255825)/0.333/20:0.0000022422,(XP_020942118.1/1-673:0.0000021894,(XP_023471875.1/1-673:0.0083728509,XP_031288895.1/1-673:0.0111850407)/0.333/20:0.0000021819)/0.999/45:0.0027846599)/0.333/17:0.0000024357,(XP_004373398.1/1-673:0.0088309136,(((((XP_005288974.1/1-672:0.0000023530,XP_065268879.1/1-672:0.0000028100)/0.992/100:0.0054509645,(XP_037766006.1/1-672:0.0000020668,XP_048722128.1/1-672:0.0027865570)/1/100:0.0086508506)/1/100:0.0198503343,XP_060642444.1/1-700:0.0593037435)/0.771/68:0.0155084170,((((((XP_015149966.1/1-672:0.0000025710,XP_065588807.1/1-672:0.0027731208)/1/100:0.0055495634,XP_030140863.1/1-673:0.0198706412)/0.333/63:0.0000021453,XP_066833546.1/1-672:0.0000009985)/0.333/57:0.0000020774,(XP_064317396.1/1-672:0.0000009985,XP_069666657.1/1-672:0.0000009985)/1/100:0.0027722577)/1/97:0.0056361739,XP_064376084.1/1-672:0.0027777395)/0.333/62:0.0000023665,XP_068764258.1/1-672:0.0027774905)/1/98:0.0261958647)/1/99:0.0190078968,((XP_030067419.1/1-670:0.0640977618,XP_069503469.1/1-675:0.1167849452)/1/100:0.0366851578,(NP_001103513.1/1-670:0.0807439722,(XP_069590641.1/1-670:0.0404325660,XP_069840098.1/1-670:0.0461484488)/1/100:0.0575307053)/1/100:0.0588913485)/1/100:0.0467653222)/1/72:0.0474331012)/0.808/64:0.0080435307)/1/81:0.0058141993,XP_070218176.1/1-673:0.0000009985)/0.333/17:0.0000028746,NP_777012.1/1-673:0.0027856901)/0.333/20:0.0000021503,XP_069426468.1/1-673:0.0000009985)/0.996/85:0.0188641593,((NP_001303601.1/1-671:0.0030172484,NP_997700.1/1-671:0.0197579907)/1/92:0.0114550084,XP_070317145.1/1-671:0.0025491829)/1/100:0.0571495089)/1/100:0.2702092030,(((((((NP_001386228.1/1-672:0.0027723303,(XP_004870321.1/1-672:0.0027724353,(XP_069849221.1/1-672:0.0055531665,(XP_006146824.1/1-672:0.0083449587,XP_051680361.1/1-688:0.0131819611)/0.333/18:0.0000024035)/0.333/10:0.0000022758)/0.333/13:0.0000022817)/0.333/14:0.0000022406,((NP_035231.2/1-672:0.0027734615,((((NP_002728.2/1-672:0.0027769852,XP_004041162.1/1-672:0.0000009985)/0.333/98:0.0000028323,(XP_003812415.3/1-672:0.0000009985,XP_009431370.1/1-688:0.0000009985)/1/100:0.0026218998)/0.522/98:0.0026146516,XP_003417343.1/1-671:0.0141066491)/0.333/97:0.0000025307,XP_014975633.1/1-688:0.0000022170)/0.997/100:0.0078743928)/0.333/67:0.0000020672,XP_063097891.1/1-688:0.0000026034)/0.998/64:0.0026273098)/0.333/12:0.0000025321,XP_004374255.1/1-549:0.0149645538)/0.98/90:0.0055013890,((XP_002921765.3/1-672:0.0000029428,(XP_020922399.1/1-672:0.0000027008,(XP_029782934.1/1-838:0.1605344118,XP_025783281.1/1-627:0.0769324604)/0.333/91:0.0000024697)/0.999/89:0.0045801155)/0.333/49:0.0000023099,(((XP_023507946.1/1-688:0.0079484139,(((XP_024835381.1/1-688:0.0079215277,XP_070336235.1/1-672:0.0000009985)/0.333/99:0.0000026387,XP_069398457.1/1-690:0.0135382322)/1/100:0.0110201272,((XP_068385767.1/1-672:0.0084897335,XP_054945789.1/1-600:0.0399215670)/0.769/99:0.0027041258,(((XP_019794199.2/1-670:0.0000009985,XP_030693826.1/1-670:0.0028311961)/0.333/89:0.0000009985,XP_067573573.1/1-686:0.0000009985)/1/91:0.0188985317,XP_066877450.1/1-809:0.1738473629)/0.333/93:0.0000028778)/1/100:0.0118195666)/1/97:0.0124027443)/0.333/39:0.0000024377,XP_044936864.1/1-688:0.0052647194)/0.333/29:0.0000023133,XP_038402732.1/1-688:0.0000027553)/0.333/46:0.0000027328)/0.333/66:0.0000024763)/0.656/67:0.0078854947,XP_066091985.1/1-671:0.0309187316)/1/99:0.0518213167,((((((((((XP_015500921.1/1-684:0.0000009985,XP_068889046.1/1-713:0.0056505400)/1/100:0.0082159735,XP_068007234.1/1-684:0.0079956816)/1/100:0.0054986211,(XP_062468571.1/1-684:0.0107369465,XP_065503721.1/1-682:0.0188319286)/0.333/99:0.0000027252)/0.976/100:0.0026626703,XP_069655443.1/1-684:0.0053547408)/1/100:0.0058510434,((XP_027327138.1/1-682:0.0000009985,XP_066836437.1/1-682:0.0026439895)/1/100:0.0080624180,XP_040505434.1/1-759:0.0174645408)/0.769/100:0.0033073673)/1/100:0.0131591915,XP_064378826.1/1-674:0.0000024565)/0.952/100:0.0081874165,XP_068769862.1/1-674:0.0140455398)/1/100:0.0524110484,(XP_037770285.1/1-690:0.0027396571,XP_048673485.1/1-674:0.0027131326)/1/100:0.0536930056)/0.982/73:0.0350435932,XP_028568933.1/1-682:0.1009458402)/1/100:0.0729591758,((XP_030064315.1/1-682:0.0916834757,((XP_040293371.1/1-680:0.0505016412,(XP_069605282.1/1-676:0.0655840256,XP_069808575.1/1-695:0.0383583073)/0.561/77:0.0133732771)/0.941/95:0.0128968646,(XP_031750036.1/1-692:0.0953269945,XP_053563798.1/1-721:0.0866503608)/0.977/95:0.0215731051)/1/100:0.0405673207)/0.644/51:0.0126700276,XP_069055987.1/1-681:0.1032168614)/1/100:0.0319309816)/0.552/53:0.0151034194)/1/100:0.1760604581,((((((((((NP_001075742.1/1-697:0.0051513965,((((((((NP_035232.1/1-697:0.0000000000,XP_032750440.1/1-697:0.0000000000):0.0000009985,NP_001278363.1/1-646:0.0000009985)/0.333/32:0.0000009985,NP_036760.1/1-697:0.0000009985)/0.999/100:0.0025690165,(XP_008825950.1/1-697:0.0025749716,(XP_005371458.1/1-697:0.0025645190,XP_040589989.1/1-697:0.0000027345)/0.999/100:0.0025674002)/0.333/13:0.0000027177)/0.333/84:0.0000022515,((XP_037676238.1/1-697:0.0130741576,XP_023447985.1/1-718:0.0100837835)/0.675/99:0.0027932007,XP_004715691.2/1-648:0.0384726480)/0.983/94:0.0054920487)/0.985/24:0.0025539091,((((((NP_002730.1/1-697:0.0000009985,NP_001303258.1/1-710:0.0024305386)/0.999/93:0.0024410527,((XP_034800348.1/1-697:0.0000009985,XP_055226446.1/1-697:0.0000009985)/0.333/86:0.0000020931,XP_016792245.1/1-710:0.0024394421)/0.333/19:0.0000024184)/0.996/86:0.0024364609,(XP_063514243.1/1-697:0.0000027513,XP_054394932.1/1-710:0.0024394270)/0.999/92:0.0024358707)/0.333/86:0.0000021373,((((XP_007996157.1/1-697:0.0000000000,XP_009193512.1/1-697:0.0000000000):0.0000000000,XP_032026946.1/1-697:0.0000000000):0.0000000000,XP_045234721.1/1-697:0.0000000000):0.0000000000,XP_014980325.1/1-697:0.0000000000):0.0000009985)/0.333/45:0.0000021468,XP_008986841.1/1-697:0.0000009985)/1/98:0.0131984452,XP_012883220.1/1-697:0.0077321924)/0.333/21:0.0000022077)/0.527/19:0.0042946964,(((XP_026236959.1/1-710:0.0044789299,XP_027777332.1/1-697:0.0000009985)/0.333/52:0.0000009985,XP_048647573.1/1-697:0.0000009985)/1/100:0.0089778241,XP_020029834.1/1-697:0.0103232113)/0.992/95:0.0089862038)/0.333/20:0.0000020409,((XP_006897363.1/1-697:0.0128575688,(XP_064150293.1/1-697:0.0000009985,XP_004381795.1/1-697:0.0102992845)/0.333/13:0.0000022570)/1/98:0.0051452338,(((((XP_001493745.1/1-697:0.0028339945,((XP_006907216.1/1-697:0.0025715029,XP_032984751.1/1-697:0.0000022403)/0.994/100:0.0028369095,((XP_024434439.1/1-697:0.0025761521,XP_045703198.1/1-720:0.0038884473)/0.333/32:0.0000026898,XP_036983470.1/1-697:0.0051586009)/1/100:0.0113123278)/0.954/93:0.0038918498)/0.333/92:0.0000025322,(((((((((((XP_002927999.1/1-697:0.0000000000,XP_027474100.1/1-697:0.0000000000):0.0000000000,XP_064437567.1/1-697:0.0000000000):0.0000000000,XP_040489830.1/1-697:0.0000000000):0.0000000000,XP_045645362.1/1-697:0.0000000000):0.0000000000,XP_035921323.1/1-697:0.0000000000):0.0000000000,XP_026344199.3/1-697:0.0000000000):0.0000009985,((XP_003638850.1/1-697:0.0000009985,XP_025840990.1/1-697:0.0000020161)/0.999/99:0.0025779166,(XP_034842404.1/1-653:0.0030238986,(XP_049477337.1/1-708:0.0023436092,XP_060508374.1/1-708:0.0000009985)/0.995/100:0.0096606016)/1/99:0.0258608552)/0.333/15:0.0000029628)/0.333/20:0.0000028009,XP_027950490.1/1-697:0.0025797550)/0.333/10:0.0000021872,((((XP_006940956.1/1-697:0.0000000000,XP_019292327.1/1-697:0.0000000000):0.0000000000,XP_047567096.1/1-697:0.0000000000):0.0000000000,XP_042775585.1/1-697:0.0000000000):0.0000009985,XP_012905044.1/1-697:0.0000009985)/0.999/98:0.0025783034)/0.333/21:0.0000009985,XP_004409598.1/1-697:0.0000009985)/0.333/23:0.0000009985,XP_030888117.1/1-659:0.0000009985)/1/99:0.0163814338)/0.851/90:0.0073879014,XP_020950562.1/1-759:0.1056023628)/0.333/64:0.0000020923,(((XP_006208451.1/1-697:0.0000029001,(XP_064345823.1/1-697:0.0000009985,(((((((XP_005886975.1/1-697:0.0000000000,XP_069405537.1/1-697:0.0000000000):0.0000000000,XP_042088358.1/1-697:0.0000000000):0.0000000000,XP_043756014.1/1-697:0.0000000000):0.0000000000,XP_020761153.1/1-697:0.0000000000):0.0000009985,XP_044786834.2/1-771:0.0000020021)/0.333/50:0.0000027140,XP_017918524.1/1-697:0.0000009985)/0.678/90:0.0463463025,XP_059732495.1/1-784:0.0458896042)/1/100:0.0348069636)/0.333/40:0.0000025574)/0.91/77:0.0057829456,XP_047646339.1/1-850:0.0578771771)/0.333/50:0.0000022562,((((((((XP_004285731.1/1-697:0.0000000000,XP_065755711.1/1-697:0.0000000000):0.0000000000,XP_030703694.1/1-697:0.0000000000):0.0000000000,XP_067575142.1/1-697:0.0000000000):0.0000000000,XP_033701680.1/1-697:0.0000000000):0.0000009985,(XP_029100532.1/1-697:0.0000009985,(XP_059856125.1/1-697:0.0025656845,XP_022441644.1/1-697:0.0025748998)/0.333/90:0.0000025620)/0.333/20:0.0000022438)/1/100:0.0025656831,XP_007113139.1/1-697:0.0000022566)/0.333/81:0.0000022593,XP_058900073.1/1-697:0.0077160168)/0.971/100:0.0025643876,((XP_036688542.1/1-697:0.0025727893,XP_068383999.1/1-697:0.0000022564)/0.991/100:0.0025714609,XP_061029779.1/1-697:0.0025682262)/1/100:0.0051505444)/1/100:0.0051465908)/0.366/67:0.0056177981)/0.999/92:0.0051872568,XP_004866785.1/1-697:0.0103117425)/0.98/86:0.0026149117)/0.333/20:0.0000022132)/0.991/89:0.0025885579)/0.334/84:0.0000029630,(XP_040834017.1/1-697:0.0025725856,XP_062033664.1/1-697:0.0000009985)/0.358/91:0.0025646444)/1/96:0.0245897224,(XP_028929299.1/1-690:0.0059516315,XP_038609033.1/1-690:0.0190876446)/1/100:0.0830814172)/0.966/79:0.0353883173,(((XP_020859777.1/1-701:0.0076940912,XP_036602552.1/1-703:0.0000009985)/1/99:0.0075899997,XP_056652664.1/1-701:0.0026750287)/0.936/97:0.0034611604,XP_031817629.1/1-612:0.0319476858)/0.999/99:0.0311761580)/1/100:0.1701078431,(XP_041568941.1/1-688:0.1480242013,XP_068785430.1/1-711:0.0388940478)/1/100:0.1185172106)/1/92:0.0854384649,(XP_006015143.1/1-689:0.0119067942,XP_059584085.1/1-702:0.0714268672)/1/100:0.0503931671)/0.996/79:0.0323926217,(((XP_037744255.1/1-686:0.0108364891,XP_048688421.1/1-684:0.0081266293)/0.333/99:0.0000020497,XP_038238085.1/1-686:0.0053172234)/1/99:0.0205683011,(XP_044844513.1/1-684:0.0102005592,XP_065276890.1/1-684:0.0113504736)/0.813/100:0.0042004246)/1/99:0.0473566207)/1/79:0.0443203567,(((XP_008116652.1/1-714:0.0037197859,XP_060636399.2/1-707:0.0087713296)/1/100:0.0284373625,XP_042327367.1/1-707:0.0233794359)/1/97:0.0205832889,(XP_015744492.1/1-707:0.0105823371,(XP_026533199.1/1-721:0.0079359855,XP_070623064.1/1-707:0.0287821345)/1/97:0.0113371205)/0.769/97:0.0093472550)/1/100:0.0732730501)/1/100:0.1125841570,(((((((XP_004916388.1/1-683:0.0315459352,XP_063292336.1/1-683:0.0174264544)/1/100:0.0179804691,XP_053546637.1/1-685:0.0490971486)/0.875/90:0.0033954246,(XP_069598651.1/1-683:0.0106205337,XP_063798836.1/1-683:0.0213468350)/0.998/99:0.0052663416)/0.988/90:0.0026470350,((XP_040290651.1/1-683:0.0141005872,XP_040181604.1/1-683:0.0524417513)/1/97:0.0090120067,XP_071966571.1/1-683:0.0026596898)/1/92:0.0052874609)/0.702/97:0.0045548441,XP_069803047.1/1-683:0.0114513184)/1/97:0.0635276403,XP_069493468.1/1-689:0.1055070790)/1/100:0.0409364012,XP_030053689.1/1-687:0.1000383956)/0.999/100:0.0431316763)/1/100:0.1938260624,XP_043936397.1/1-682:0.1676601773)/1/100:0.2462556059)/0.961/44:0.0703289259)/1/100:0.2179659514,((((((((AAA27770.2/1-649:0.0000009985,NP_001191415.1/1-649:0.0000009985)/1/100:0.0866259434,(((KAI8797089.1/1-503:0.0000009985,XP_055876992.1/1-678:0.0000009985)/1/100:0.0577849278,XP_059168585.1/1-604:0.0680514754)/1/100:0.0503546490,(GFO38281.1/1-535:0.0582736964,GFS03343.1/1-525:0.1211390093)/1/100:0.2061529774)/1/100:0.1247747315)/1/100:0.1951340034,((CAE1171680.1/1-394:0.2568941725,((XP_029634366.1/1-658:0.0000009985,XP_029634367.1/1-655:0.0000009985)/0.349/100:0.0027078519,XP_052822468.1/1-655:0.0091928125)/1/100:0.0834748102)/1/100:0.1656181358,XP_065923263.1/1-659:0.3796572407)/0.735/88:0.0250821395)/0.823/88:0.0306586947,KAL4240970.1/1-651:0.2668704534)/0.999/98:0.0659465356,(KAI0225096.1/1-479:0.2375849777,QWX94525.1/1-675:0.2618015819)/1/100:0.1315218833)/0.999/68:0.0494794194,((((KAH9281439.1/1-643:0.0187608657,(KAL5106257.1/1-653:0.0151256601,KAL5964175.1/1-653:0.0000028207)/0.837/100:0.0120849357)/1/100:0.4576741032,(KAA0185701.1/1-550:0.1758833400,KAA3674396.1/1-454:0.4517102017)/1/100:0.3380378226)/1/100:0.2084913439,((AAR00731.1/1-618:0.0957674495,(TNN19113.1/1-526:0.0000022757,TNN19114.1/1-435:0.0000020643)/1/100:0.1416711490)/1/100:0.4714708533,((KAH9280557.1/1-587:0.1112913770,KAL5107908.1/1-633:0.0694733983)/1/100:0.3835141339,KAL5967207.1/1-529:0.5179124182)/1/100:0.5404470756)/1/99:0.1790349632)/0.997/99:0.0937810177,QMS54635.1/1-670:0.6504152781)/0.994/96:0.0590676789)/1/70:0.1350317488,(((RamvarEVm002197t1/1-688:0.1824737543,OQV15149.1/1-725:0.0859631146)/1/100:0.1279948960,XP_055337320.1/1-704:0.0772584156)/1/100:0.3959189310,(((((((((((AEY56699.1/1-672:0.0000009985,AEY56701.1/1-535:0.0068822870)/1/100:0.0635383179,XP_070510141.1/1-670:0.0599366374)/1/100:0.1435033481,XOI31542.1/1-669:0.1501193884)/0.783/90:0.0229026722,(BlagerEVm003071t1/1-683:0.0000009985,BlagerEVm003071t2/1-670:0.0000021903)/1/100:0.0596114711)/1/90:0.0456840390,QNS30453.1/1-670:0.0647157752)/1/99:0.0349268565,BommorEVm001206t1/1-669:0.2133273188)/1/100:0.0537236621,DromelEVm002580t1/1-645:0.4509455441)/0.598/76:0.0239149748,(((BraherEVm000943t1/1-573:0.1371453779,BraherEVm000943t2/1-548:0.0000024845)/0.973/98:0.0258953579,BraherEVm000943t3/1-439:0.0204064308)/1/100:0.2499168496,(((((DapmagEVm002229t13/1-753:0.0130616715,DapmagEVm002229t2/1-800:0.0290867596)/0.709/97:0.0098144433,(DapmagEVm002229t4/1-776:0.0000029137,DapmagEVm002229t30/1-759:0.0020406236)/0.334/99:0.0000028967)/1/99:0.0863907118,((DapmagEVm002229t36/1-635:0.0000020060,DapmagEVm002229t28/1-673:0.0000020965)/0.968/62:0.0216138412,(DapmagEVm002229t37/1-718:0.0102420983,DapmagEVm002229t7/1-765:0.0339398760)/1/100:0.0682788970)/0.913/62:0.0255105197)/1/91:0.0316628943,DapmagEVm002229t17/1-715:0.0000021158)/0.333/42:0.0000025452,DapmagEVm002229t55/1-704:0.0030278549)/1/100:0.2708031914)/1/99:0.0993735663)/0.992/80:0.0388656028,((((((EotkanEVm002218t2/1-572:0.0000027868,EotkanEVm002218t3/1-486:0.0253325081)/1/100:0.0423014086,XP_053204400.1/1-710:0.0266173939)/1/100:0.2269518215,LeppalEVm007024t2/1-368:0.0821093918)/0.999/100:0.0528366210,(XP_054153907.1/1-690:0.1491231107,KAF7496475.1/1-924:0.3208105293)/1/100:0.1219792188)/1/100:0.0901012211,(((XP_054717175.1/1-524:0.0982550189,XP_055949643.1/1-670:0.0173729817)/1/100:0.1393616099,(XP_067138368.1/1-668:0.0000024018,XP_067138369.1/1-537:0.0000024656)/1/100:0.1614237727)/0.999/99:0.0500395774,((((XP_054719154.1/1-669:0.1234557210,(XP_055939074.1/1-668:0.0000023415,XP_055939075.1/1-662:0.0966850927)/1/91:0.0721144964)/1/96:0.1934498054,(EotkanEVm003018t1/1-495:0.3793829163,LeppalEVm002216t1/1-679:0.2321676045)/1/100:0.2884005396)/0.997/100:0.0484948828,XP_049524356.1/1-670:0.2646602555)/1/96:0.1115899695,XP_067119235.1/1-668:0.3182632360)/0.912/98:0.0307479160)/0.997/100:0.0392953868)/1/100:0.1093194394,((((CalsinEVm001436t1/1-667:0.4627679862,(EuraffEVm004729t1/1-642:0.0000023950,EuraffEVm004729t5/1-381:0.0000009985)/0.446/97:0.0262092714)/1/87:0.0739254888,EuraffEVm004729t2/1-627:0.0051052133)/1/90:0.0998442148,AcafosEVm018847t1/1-294:0.0736356780)/1/100:0.1363368081,((((EucserEVm002581t1/1-688:0.0013905284,EucserEVm002581t3/1-517:0.0613565248)/1/100:0.1420447630,((LercypEVm001943t1/1-678:0.0000009985,LercypEVm001943t2/1-668:0.0000009985)/0.333/100:0.0000025120,LercypEVm001943t3/1-367:0.0285088425)/1/100:0.1194406226)/1/100:0.0823048514,(((ParnanEVm003078t1/1-699:0.0000009985,ParnanEVm003078t2/1-689:0.0000009985)/1/100:0.0550869153,ParnanEVm003078t4/1-675:0.0821810568)/1/100:0.0689169404,ParnanEVm003078t3/1-677:0.0000025870)/1/100:0.1456202794)/1/100:0.0855278557,(((LepsalEVm002461t1/1-683:0.0000009985,(LepsalEVm002461t2/1-675:0.0000009985,LepsalEVm002461t5/1-628:0.1107418491)/0.333/63:0.0000022681)/1/85:0.1046732938,(LepsalEVm002461t3/1-680:0.0000025661,LepsalEVm002461t4/1-672:0.0000026753)/0.333/85:0.0000025644)/1/90:0.0609048239,((LepsalEVm002461t6/1-676:0.0000009985,LepsalEVm002461t7/1-668:0.0000023867)/1/97:0.1039619738,(LepsalEVm002461t8/1-673:0.0000009985,LepsalEVm002461t9/1-665:0.0000009985)/0.333/86:0.0000029488)/1/84:0.0792038420)/1/100:0.1549885452)/1/100:0.1013906389)/1/100:0.2387441927)/0.999/97:0.0422179153)/0.994/83:0.0417966837,(((((((((((AcapurEVm001594t1/1-544:0.0066254590,AcastyEVm001673t1/1-684:0.0146499449)/0.546/54:0.0039978066,((ParausEVm003414t1/1-682:0.0242476370,((((Cuaame_EVm001428t1/1-683:0.0000026458,Cuaame_EVm001428t4/1-675:0.0027712609)/1/100:0.0302475826,MacrosEVm000234t1/1-683:0.0166430823)/0.997/97:0.0169252432,((Pleaca_EVm005588t2/1-370:0.0000009985,Pleaca_EVm005588t5/1-361:0.0000009985)/0.333/86:0.0000009985,Pleaca_EVm005588t3/1-364:0.0000009985)/1/100:0.0228832607)/0.903/96:0.0194840793,(((AlpvirEVm001821t1/1-682:0.0000024011,AlpvirEVm001821t2/1-674:0.0000009985)/1/100:0.0561726558,((((((((((AnajapEVm000993t1/1-678:0.0054940496,MetmagEVm001805t1/1-678:0.0027281900)/0.972/100:0.0044182359,Canbo1_EVm003796t1/1-536:0.0034275157)/1/100:0.0225830545,CarlonEVm000839t1/1-681:0.0255925763)/1/100:0.0192684300,(CarmaY_EVm003058t2/1-543:0.0039826872,(CarmaC_EVm012535t2/1-315:0.0047346618,CarmaY_EVm003058t1/1-699:0.0000029049)/0.914/100:0.0952022852)/1/100:0.0108183713)/0.976/100:0.0083887994,((CalsaE_EVm003347t1/1-681:0.0000023882,CalsaY_EVm004963t1/1-393:0.0000020718)/1/100:0.0174464351,ScyparEVm001923t1/1-681:0.0080827354)/0.958/67:0.0082108192)/1/100:0.0187614824,Minpug_EVm003300t1/1-682:0.0307762665)/0.997/34:0.0123175996,((Erisi1_EVm005209t1/1-490:0.0326730290,GeclaM_EVm002835t1/1-682:0.0107911412)/0.747/34:0.0062036276,RanranEVm000371t1/1-682:0.0516291030)/0.524/25:0.0034892670)/1/84:0.0215096239,((Clivit_EVm000936t1/1-683:0.0316912886,Munmic_EVm001560t1/1-573:0.1032129128)/1/97:0.0686045264,(Gasfor_EVm001464t1/1-684:0.0890279611,(Munser_EVm006040t1/1-322:0.0043533556,Muntra_EVm005277t1/1-327:0.0100868915)/1/100:0.0913522036)/0.394/73:0.0072223404)/1/98:0.0285699455)/1/97:0.0236025651,(((ChequaEVm002328t1/1-682:0.0504824824,(Procl1_EVm002010t1/1-683:0.0000009985,Procl2_EVm003764t1/1-683:0.0000009985)/1/100:0.0517708868)/0.999/100:0.0208686187,HomameEVm003534t1/1-692:0.0367701108)/0.963/99:0.0212458065,((Panar1_EVm003415t1/1-682:0.0000009985,Panar2_EVm002463t1/1-682:0.0000009985)/0.333/98:0.0000027808,Panar2_EVm002463t2/1-605:0.0587931622)/1/100:0.0434836091)/1/100:0.0186207462)/1/98:0.0213742146,PenvanEVm001352t1/1-683:0.0708748446)/1/98:0.0466072314)/0.671/97:0.0083592873,(Thodob_EVm001554t1/1-680:0.0000020061,Thodob_EVm001554t4/1-401:0.0000023654)/1/100:0.0664423156)/0.687/50:0.0108882423)/1/98:0.0191449891)/1/98:0.0199688309,(SysdeE_EVm001247t1/1-682:0.0226024877,SysdeP_EVm004161t1/1-370:0.0075938400)/1/100:0.0473962567)/1/98:0.0161390195)/1/98:0.0931897192,AcastyEVm001673t2/1-675:0.0127673265)/0.333/96:0.0000021618,AcapurEVm001594t2/1-535:0.0000024841)/1/98:0.0184596775,(JanspE_EVm001028t1/1-672:0.0418450466,(((Hetory_EVm001157t1/1-674:0.0366388014,Styrich_EVm002023t1/1-674:0.0236231661)/0.975/100:0.0103932828,(Pleaca_EVm005588t1/1-366:0.0000009985,(Pleaca_EVm005588t4/1-372:0.0000009985,Pleaca_EVm005588t6/1-363:0.0000009985)/0.333/91:0.0000026253)/1/100:0.0248445442)/1/100:0.0356610371,Glyacu_EVm001378t1/1-674:0.1146287287)/1/93:0.0265711120)/1/93:0.0297366057)/0.745/92:0.0068092469,Battex_EVm002357t1/1-545:0.0550154405)/0.99/98:0.0191035455,MacrosEVm000234t4/1-674:0.0306367985)/1/98:0.0465248770,((ChequaEVm002328t2/1-673:0.0381054257,Procl1_EVm002010t4/1-673:0.0422043015)/1/100:0.0378002365,((Clivit_EVm000936t2/1-674:0.0352711768,((Munser_EVm005374t2/1-341:0.0142601613,Muntra_EVm004962t1/1-341:0.0218859560)/0.715/97:0.0090367336,Munsim_EVm005260t1/1-341:0.0219904422)/1/100:0.0354426368)/0.97/98:0.0572226097,(Uronit_EVm003011t1/1-404:0.0702405489,(Gasfor_EVm001464t3/1-673:0.0000024912,Gasfor_EVm001464t4/1-451:0.0376745380)/1/98:0.0506876692)/0.999/98:0.0437371893)/0.999/98:0.0235416802)/0.998/98:0.0156415667)/1/100:0.0413252969,(EupsupEVm007669t1/1-340:0.0445454645,(ThyineEVm003319t1/1-735:0.0000026319,(ThyineEVm003319t2/1-734:0.0000009985,ThyineEVm003319t3/1-688:0.0970310157)/1/99:0.0471805879)/1/99:0.1295484613)/1/100:0.1008644852)/1/100:0.0279705432,((((AseaqCEVm002953t1/1-685:0.0000023119,AseaqSEVm002847t1/1-684:0.0026563885)/1/100:0.1060174310,AseaqCEVm002953t2/1-671:0.0000027449)/1/92:0.0319773251,(PromerEVm003018t1/1-475:0.0000022727,(((ProherEVm002203t1/1-536:0.0000024463,ProherEVm002203t2/1-425:0.0299401816)/0.825/100:0.0034783304,ProparEVm002234t1/1-392:0.0429775172)/0.977/100:0.0071104901,ProkarEVm001144t1/1-513:0.0318536898)/0.411/58:0.0045284491)/1/100:0.0916710826)/1/99:0.1034666613,(((LigexoEVm001177t1/1-539:0.0068212389,(((((EulvirEVm000377t1/1-687:0.0053314266,(HetsopEVm001393t3/1-335:0.0000009985,(MacparEVm002568t1/1-332:0.0000009985,((MicwahEVm000590t1/1-687:0.0071188158,GmefasEVm000236t1/1-668:0.0584834384)/0.944/100:0.0035826405,GamcheEVm003233t1/1-548:0.0260672999)/0.728/95:0.0108482839)/0.333/55:0.0000021688)/0.333/94:0.0000020682)/0.916/93:0.0026478454,(PoepicEVm000323t1/1-687:0.0000020304,GonantEVm001642t4/1-337:0.1019468742)/0.675/39:0.0080730171)/0.999/39:0.0087540740,(PalgruEVm000530t1/1-548:0.0000852943,PendawEVm000221t1/1-687:0.0076416349)/0.999/100:0.0078398745)/0.904/39:0.0074566145,HetsopEVm001393t1/1-390:0.0059246580)/1/100:0.0637670980,HyaaztEVm002749t1/1-682:0.1192790224)/1/100:0.2676220559)/0.831/84:0.1228756082,LigexoEVm001177t3/1-374:0.0000027316)/0.333/96:0.0000028000,LigexoEVm001177t2/1-535:0.0000020221)/1/98:0.0650925418)/1/100:0.1007455815)/0.985/100:0.0389862604,AllbanEVm000884t1/1-591:0.2091450839)/1/100:0.1268651056)/0.975/83:0.0299181542,AmpampEVm002253t1/1-668:0.2085726620)/1/100:0.2601025745)/0.795/92:0.0707007053)/0.999/69:0.0673618656,(((pir||T15903/1-861:0.3251110727,KAI6229340.1/1-734:0.2675023760)/0.514/61:0.0795365756,XP_024510794.1/1-792:0.4203939838)/1/100:0.2476904615,KAL1233943.1/1-688:0.5389475030)/1/100:0.1860718724)/1/69:0.1312868886)/0.917/30:0.0759111836,((((((AAA03447.1/1-658:0.0037507734,XP_063961757.1/1-512:0.0000009985)/1/100:0.0315664413,XP_041473407.1/1-482:0.0042702746)/1/100:0.0643554675,XP_030840333.1/1-359:0.0592053446)/1/100:0.0733466095,(XP_071501643.1/1-665:0.0880371442,XP_071501644.1/1-660:0.0064243594)/1/100:0.0948973151)/1/100:0.2517143168,KAJ8036946.1/1-679:0.3607757079)/1/99:0.1189250430,ACU00921.1/1-668:0.4040871917)/1/100:0.1786164247)/1/69:0.2519149607,(((((KAK2571854.1/1-598:0.0032837139,(XP_029190959.1/1-686:0.0000009985,XP_067043539.1/1-686:0.0000009985)/0.333/100:0.0000020902)/1/100:0.0543143164,(XP_068674134.1/1-687:0.0000026186,XP_068717628.1/1-687:0.0000020672)/1/100:0.0868444447)/1/100:0.1161143837,(XP_022794886.1/1-693:0.0289257151,XP_058970456.1/1-692:0.0202752228)/1/100:0.3050748573)/1/100:0.2155633736,((KXJ20442.1/1-671:0.0000009985,XP_020903163.1/1-671:0.0000009985)/1/100:0.1811335942,XP_048575733.1/1-675:0.3132442714)/1/100:0.1091953077)/1/100:0.1658637535,NP_001296610.1/1-670:0.5206632516)/1/100:0.1057222188)/1/63:0.1958487170,((XP_065193246.1/1-685:0.5791692768,XP_065181120.1/1-217:2.1512384602)/0.893/37:0.2022634303,XP_065826611.1/1-705:0.7184817701)/1/17:0.1332854168)/0.563/19:0.1072566007,(((CAA76911.1/1-677:0.1115802621,(CAI8052921.1/1-565:0.0502645682,CAI8052922.1/1-656:0.0000026059)/1/100:0.1702839607)/1/100:0.5295237174,XP_064406888.1/1-673:0.4699141189)/1/100:0.3894910741,(XP_065899033.1/1-665:0.0000025420,XP_065899034.1/1-557:0.0688161706)/1/100:1.0809365090)/1/100:0.7133612618)/1/64:0.6100208482)/1/94:0.2091741693,((((((((((((((((((((((((((NP_001269573.1/1-670:0.0059958204,NP_001269574.1/1-581:0.0036325661)/0.334/99:0.0000025259,(NP_001229342.1/1-643:0.0000009985,NP_001310194.1/1-706:0.0000009985)/0.333/83:0.0000023804)/1/100:0.0028049095,(XP_030870877.1/1-706:0.0000009985,XP_034785794.2/1-706:0.0000009985)/0.333/93:0.0000026754)/0.333/79:0.0000020067,XP_001148074.1/1-706:0.0027780096)/1/98:0.0055711730,XP_035162596.1/1-710:0.0283273763)/0.356/90:0.0027825512,XP_058287239.1/1-627:0.0424629312)/0.334/88:0.0000023471,(XP_024109161.2/1-706:0.0000026256,XP_054359376.1/1-706:0.0027784845)/1/100:0.0083712340)/0.333/77:0.0000021299,((NP_001248241.1/1-706:0.0000009985,XP_008000397.1/1-706:0.0000009985)/0.333/93:0.0000020338,XP_005564636.3/1-706:0.0027811352)/1/99:0.0084357423)/1/100:0.0221767614,(((XP_040823697.1/1-706:0.0144472990,XP_051677535.1/1-767:0.0104864425)/1/100:0.0238859468,XP_004854588.1/1-706:0.0621912476)/0.749/97:0.0044686633,(XP_020038389.1/1-706:0.0394532102,(NP_001263650.1/1-707:0.0321193497,NP_032885.1/1-707:0.0321471006)/1/100:0.0513050482)/0.977/100:0.0101220441)/1/98:0.0158055063)/0.981/97:0.0090089628,(((((XP_004398286.1/1-706:0.0027800050,(((XP_032737525.1/1-706:0.0027708212,XP_047596671.1/1-706:0.0027736845)/0.979/100:0.0027804610,((XP_059039727.1/1-706:0.0000009985,XP_044928288.1/1-718:0.0605713366)/0.333/79:0.0000023407,XP_059260025.1/1-711:0.0000009985)/0.988/84:0.0027297274)/0.824/83:0.0054580350,(XP_008703634.2/1-720:0.0188195860,XP_034500159.1/1-756:0.0294790678)/1/100:0.0993809588)/0.333/60:0.0000020245)/0.866/62:0.0027964378,XP_064448162.1/1-706:0.0084185057)/0.978/62:0.0029532458,XP_005617222.1/1-706:0.0055395647)/0.98/81:0.0056360498,XP_042846914.1/1-737:0.0239969081)/1/99:0.0196570249,(((((((NP_001179006.1/1-706:0.0000009985,XP_070237012.1/1-706:0.0000009985)/0.999/100:0.0055003370,XP_070328041.1/1-706:0.0110148875)/0.959/100:0.0031294496,((XP_012043552.1/1-706:0.0000009985,XP_013824007.1/1-706:0.0000009985)/0.982/100:0.0028141818,XP_069403269.1/1-738:0.0136369137)/0.999/100:0.0068775049)/1/100:0.0397473795,((((((((XP_019788783.1/1-706:0.0000023909,XP_059861992.1/1-706:0.0056046603)/1/100:0.0056124620,XP_030692766.1/1-684:0.0244181157)/0.333/74:0.0000025032,XP_067556837.1/1-706:0.0028070682)/0.333/67:0.0000022689,XP_049560730.1/1-706:0.0056073174)/0.999/100:0.0028432775,XP_065756451.1/1-706:0.0000028968)/0.333/86:0.0000023766,XP_029095611.1/1-706:0.0056262813)/1/91:0.0056970912,XP_068394425.1/1-706:0.0056121732)/0.423/86:0.0019786379,(XP_066886313.1/1-706:0.0078205396,(XP_028352227.1/1-744:0.0476032966,XP_022435946.1/1-665:0.0861671849)/1/98:0.0756539696)/0.402/90:0.0045852587)/1/95:0.0123431622)/0.999/99:0.0112902767,(XP_010981131.1/1-706:0.0399097730,(XP_020920667.1/1-754:0.0538844455,(XP_007534436.1/1-707:0.0657695222,XP_055002657.1/1-699:0.2720962238)/0.982/97:0.0293876498)/0.524/97:0.0097123172)/0.824/96:0.0124091816)/1/97:0.0267465911,XP_045042236.1/1-758:0.0546853173)/0.71/91:0.0054037785,XP_005606999.1/1-717:0.0285014940)/0.843/86:0.0086260732)/0.999/87:0.0133495565)/1/98:0.0403692391,XP_023590161.1/1-720:0.0352723331)/0.968/99:0.0202265494,XP_064140901.1/1-706:0.0180591239)/1/100:0.2040265555,(XP_001509836.1/1-708:0.0099370428,XP_038597319.1/1-706:0.0151688848)/1/100:0.0945313927)/1/100:0.1100677900,((((XP_005291986.2/1-708:0.0134644737,XP_065257939.1/1-708:0.0000009985)/0.619/99:0.0049449048,XP_048692616.1/1-708:0.0112707527)/1/99:0.0463346113,(XP_006016386.1/1-708:0.0575580829,(((XP_013040937.1/1-714:0.0461648432,(XP_040510275.1/1-714:0.0155997529,XP_065599874.1/1-714:0.0058652773)/1/100:0.0402203992)/0.918/80:0.0046097297,(XP_025975177.2/1-711:0.0159400196,XP_068813893.1/1-714:0.0096506816)/1/100:0.0195625631)/0.835/80:0.0027869346,(XP_064298650.1/1-713:0.0322787346,(XP_064905370.1/1-713:0.0377345395,XP_068890578.1/1-713:0.0102473488)/0.335/94:0.0003888066)/1/79:0.0091615798)/1/100:0.0764624387)/1/100:0.0260197360)/0.783/99:0.0190707536,(XP_034984073.2/1-713:0.1019197307,(XP_042326259.1/1-738:0.0745092424,(XP_062839367.1/1-739:0.0164059660,XP_067325433.1/1-739:0.0177117654)/1/100:0.0808453399)/0.997/100:0.0395825557)/1/100:0.1883486923)/1/100:0.0870561863)/1/100:0.0649245706,XP_069485769.1/1-738:0.3852578250)/0.696/90:0.0288773689,(XP_030071938.1/1-656:0.2387235438,(XP_012813823.2/1-699:0.1761825442,((XP_069621412.1/1-703:0.0914455163,XP_069834957.1/1-704:0.1018880521)/1/100:0.0926268243,XP_063304350.1/1-707:0.2438296847)/0.978/100:0.0386587325)/1/100:0.2294866928)/0.841/100:0.0327169800)/1/100:0.0727052787,(XP_064417308.1/1-709:0.1225253246,XP_043943103.1/1-738:0.6063889608)/1/100:0.0703776127)/0.628/89:0.0445420851,(XP_006633404.1/1-713:0.1644931218,(((((((((XP_005475922.1/1-720:0.0228314692,XP_030576199.1/1-719:0.0463946549)/1/100:0.0508554226,((XP_008399872.1/1-719:0.0214903812,XP_014328254.1/1-719:0.0325090306)/1/100:0.0787571529,XP_054595854.2/1-719:0.0992521474)/1/100:0.0473851367)/1/100:0.0224650096,(XP_018550463.1/1-720:0.0692142238,(((XP_035530206.1/1-720:0.0237622422,XP_051275857.1/1-720:0.0158506254)/1/100:0.0849651217,(XP_030296269.1/1-722:0.0107096057,XP_036976981.1/1-722:0.0283116661)/1/100:0.0751343311)/0.992/100:0.0176826149,(XP_035003573.2/1-720:0.0486795626,XP_062238662.1/1-716:0.0449429973)/1/100:0.1035679324)/0.999/98:0.0135539267)/0.956/92:0.0145352225)/0.987/94:0.0132884267,((XP_044199744.1/1-720:0.0039671619,XP_067437450.1/1-720:0.0095981206)/1/100:0.0310673821,XP_062299293.1/1-719:0.0555691194)/1/100:0.0235407621)/0.978/96:0.0183804439,XP_058479592.1/1-721:0.1282435589)/1/100:0.0965586606,XP_030198104.1/1-727:0.3203111930)/1/100:0.0899174707,XP_045577981.1/1-724:0.1753434280)/0.994/100:0.0374429809,((XP_009298659.1/1-719:0.1464074862,XP_053544258.1/1-727:0.1057727420)/1/100:0.0380701230,XP_062374241.1/1-720:0.2020947281)/1/100:0.0339101089)/0.998/100:0.0553040811,XP_035280703.1/1-785:0.6944815304)/1/100:0.1157144161)/1/100:0.1870049951)/1/100:0.1005001126,XP_067915625.1/1-733:0.2175710020)/1/100:0.4262875992,XP_067969097.1/1-691:0.7237161852)/0.561/39:0.1110929956,((((((((((((NP_001303256.1/1-676:0.0000026411,(NP_001341605.1/1-695:0.0000009985,NP_001341607.1/1-692:0.0000009985)/0.333/100:0.0000021248)/0.999/100:0.0134989881,(XP_016796770.1/1-676:0.0000025696,XP_034812557.1/1-676:0.0000025656)/0.983/100:0.0032328124)/0.333/57:0.0000023599,XP_030865223.1/1-676:0.0000009985)/0.98/100:0.0135240566,(XP_054339846.2/1-708:0.0093712894,XP_054408040.1/1-685:0.1240818218)/0.851/100:0.0094823018)/0.922/100:0.0044326267,(XP_014986177.1/1-676:0.0000009985,XP_045241996.1/1-676:0.0000009985)/0.683/100:0.0054602936)/1/100:0.0801030633,XP_069906813.1/1-675:0.1666607493)/0.971/100:0.0295353500,((XP_020030791.1/1-747:0.0613747667,XP_069874626.1/1-676:0.0614460526)/0.995/100:0.0256191098,(XP_008850041.1/1-676:0.0816161902,((NP_001297611.1/1-700:0.0000009985,NP_035233.1/1-674:0.0000009985)/1/100:0.0592722184,NP_579841.2/1-673:0.0681790058)/1/100:0.0675323847)/0.99/100:0.0198723873)/1/100:0.0694389142)/1/100:0.0396376425,((((NP_001008716.1/1-674:0.0345454862,(XP_044934869.1/1-726:0.0398164179,XP_045718134.1/1-672:0.0258254889)/0.997/97:0.0226976294)/1/97:0.0308212966,(((((XP_004018435.2/1-674:0.0000009985,XP_069417698.1/1-674:0.0000009985)/1/100:0.0147255427,XP_024838244.1/1-687:0.0252203048)/1/100:0.0220321744,XP_070312029.1/1-675:0.0414327205)/1/100:0.0749835019,(((((((((XP_004267962.1/1-677:0.0000000000,XP_059878668.1/1-677:0.0000000000):0.0000000000,XP_033721030.1/1-677:0.0000000000):0.0000009985,XP_030723288.1/1-677:0.0000009985)/0.333/88:0.0000022304,XP_067610857.1/1-677:0.0032462866)/1/100:0.0102309758,XP_065742270.1/1-675:0.0000021073)/0.333/100:0.0000024280,XP_022428572.2/1-733:0.0131594435)/1/100:0.0103154064,XP_028335186.1/1-675:0.0164558632)/0.999/100:0.0068649743,(XP_036725944.1/1-675:0.0032908941,XP_068414267.1/1-675:0.0033019201)/1/100:0.0132327811)/1/100:0.0257868681,XP_020924616.1/1-697:0.0557646396)/0.896/99:0.0187177140)/1/100:0.0223407092,XP_064352503.1/1-693:0.0674840505)/1/100:0.0623524536)/1/100:0.0261432292,((XP_045048239.2/1-675:0.0346981614,XP_015449147.1/1-657:0.2232174889)/0.998/100:0.0177747763,(XP_070094911.1/1-716:0.0000009985,XP_070433184.1/1-716:0.0000009985)/1/100:0.0711847673)/0.677/83:0.0108540636)/1/100:0.0599917825,(XP_004368670.1/1-675:0.0182723290,XP_010588045.1/1-682:0.0290393733)/1/100:0.0439604131)/0.866/98:0.0257143043)/1/100:0.1056859485,(XP_001380158.1/1-677:0.0474224057,XP_039766101.1/1-799:0.5019356456)/0.981/100:0.0416954602)/1/100:0.1125089847,(((((NP_001006133.2/1-699:0.0249892500,XP_065605589.1/1-685:0.0314129970)/1/100:0.0328247387,(((XP_009677651.1/1-684:0.0185375228,XP_025961158.1/1-685:0.0214202082)/0.949/100:0.0059184894,(((XP_064310115.1/1-686:0.0090769563,(XP_068883904.1/1-684:0.0568081240,XP_064931218.1/1-685:0.0725063153)/0.493/82:0.0057169031)/0.333/82:0.0000029428,XP_069668563.1/1-685:0.0122045574)/0.816/85:0.0061378626,XP_054694842.1/1-687:0.1167107381)/0.333/88:0.0000024795)/0.982/87:0.0079337848,XP_013047459.1/1-683:0.0105550442)/0.998/100:0.0108813802)/1/100:0.0289478238,XP_006025933.1/1-685:0.0652205794)/1/100:0.0214842038,(((XP_005309383.1/1-682:0.0062392611,XP_065263372.1/1-682:0.0031049558)/1/100:0.0062526139,XP_039336845.1/1-683:0.0061799424)/0.786/100:0.0051498640,XP_048712127.1/1-683:0.0236211209)/1/100:0.0493168658)/0.998/100:0.0212107926,(XP_003217703.1/1-678:0.0224215188,XP_060621876.1/1-677:0.0288987320)/1/100:0.0727724213)/1/100:0.0655518327)/0.999/100:0.0378921235,((XP_002934267.1/1-683:0.1390255120,XP_069823270.1/1-687:0.1091376076)/1/100:0.0811002568,(XP_030061815.1/1-690:0.1184866328,XP_069499652.1/1-690:0.1760158292)/1/100:0.0427672852)/1/100:0.0381203580)/1/100:0.1044376725,XP_043934106.1/1-691:0.2878524966)/1/100:0.3136213188)/1/100:0.7690403614,(((((ACU00919.1/1-622:0.2185777972,XP_022109701.1/1-686:0.1326616699)/0.999/100:0.0709647363,XP_071804059.1/1-688:0.1184140496)/1/100:0.5618807622,(KAJ8046409.1/1-712:0.1762744185,XP_071816079.1/1-701:0.1886002065)/1/100:0.3396616945)/0.761/96:0.0770151576,((XP_030828326.1/1-694:0.1098908510,XP_041458608.1/1-709:0.0429514424)/1/100:0.1153660747,((XP_071500956.1/1-695:0.0000009985,XP_071500957.1/1-690:0.0000009985)/0.946/100:0.0140644692,XP_072181525.1/1-690:0.0127318395)/1/100:0.1604580701)/1/100:0.4224827900)/1/98:0.0786842726,(XP_071960952.1/1-695:0.5447757937,XP_072027619.1/1-686:0.4283354613)/0.762/44:0.0938434176)/1/100:0.5032082702)/1/74:0.1052401833,(((CAE1296206.1/1-749:0.1365680844,((CAI9715073.1/1-225:0.0282764680,((QHX41557.1/1-674:0.0000009985,XP_029645793.1/1-674:0.0000009985)/0.333/100:0.0000009985,XP_029645740.1/1-700:0.0000009985)/0.334/100:0.0025455999)/0.333/97:0.0001825771,(XP_052822773.1/1-674:0.0000009985,XP_052822746.1/1-700:0.0000009985)/0.333/100:0.0000027404)/1/100:0.2081084894)/1/100:0.7603315314,((((((((GFO42752.1/1-662:0.1646790221,GFS23190.1/1-549:0.1388097192)/1/100:0.3189453709,(KAK0064110.1/1-637:0.0000025286,KAK6994968.1/1-708:0.0034712552)/1/100:0.2353678425)/1/100:0.1967539659,XP_070193277.1/1-694:0.4367780499)/1/100:0.1585426636,(XP_050412366.1/1-684:0.0054567391,XP_050412367.1/1-564:0.0365858924)/1/100:0.4847881931)/0.296/28:0.0624296664,(XP_067683531.1/1-688:0.0711370546,XP_071081648.1/1-686:0.0844189680)/1/100:0.3463196523)/1/100:0.1295212542,(((XP_011435403.2/1-694:0.0574598318,XP_048743902.1/1-693:0.0640334536)/1/100:0.2748707278,(XP_060072755.1/1-701:0.0780544502,(XP_069141355.1/1-702:0.0000009985,XP_069141356.1/1-687:0.0000009985)/1/100:0.0394127470)/1/100:0.2826667529)/0.891/99:0.0713647033,((XP_063436805.1/1-713:0.0000009985,XP_063436810.1/1-695:0.0000009985)/0.485/100:0.0026545618,(XP_071179035.1/1-713:0.0000009985,XP_071179053.1/1-695:0.0000009985)/0.333/99:0.0000021691)/1/100:0.3587902150)/1/100:0.2181727424)/0.921/96:0.0793697238,XP_064604272.1/1-690:0.4525281090)/1/100:0.1125022928,KAI0223897.1/1-710:0.7300662425)/0.786/47:0.0662686325)/1/100:0.1736855241,((((((((((((((((AGY49602.1/1-611:0.0080699163,XP_050072768.1/1-754:0.0119394043)/1/100:0.1482199300,(XP_055546294.1/1-754:0.0504665334,XP_058442956.1/1-777:0.1273771826)/0.979/96:0.0523980280)/1/100:0.2902470479,XP_055710308.1/1-630:0.1997230977)/1/100:0.1222322376,((((((DromelEVm002394t1/1-671:0.0000022107,(NP_001138191.1/1-671:0.0000009985,NP_511171.3/1-671:0.0000009985)/0.986/100:0.0026873023)/0.999/100:0.0093682556,((XP_017005349.1/1-648:0.0000029321,XP_070074685.1/1-678:0.0000022628)/0.932/100:0.0042099751,(XP_036677256.2/1-677:0.0000023918,XP_070853922.1/1-647:0.0028672819)/1/100:0.0061867731)/0.758/100:0.0079518486)/1/100:0.0202581026,XP_017024305.1/1-687:0.0277766490)/0.999/100:0.0211414663,XP_015025661.1/1-678:0.0465696701)/1/100:0.0788724138,XP_054727925.1/1-691:0.2170101281)/0.853/98:0.0438963047,(XP_013110073.2/1-712:0.0669263872,XP_058983277.1/1-712:0.0150214354)/1/100:0.1054134400)/1/100:0.4981927263)/1/100:0.2282745850,((((XP_037874771.1/1-599:0.1591216452,XP_064071119.1/1-579:0.1285264999)/0.83/95:0.0228627645,XP_068630314.1/1-598:0.1142760806)/0.972/95:0.0453050065,XP_063532670.1/1-599:0.2184469057)/0.98/100:0.0705614801,XP_060801182.1/1-601:0.0907888021)/1/100:0.5342225422)/1/100:0.1269617756,((XP_022918351.1/1-636:0.0000029140,XP_022918352.1/1-586:0.0000009985)/1/100:0.2546457950,(XP_063922265.1/1-597:0.0945696050,XP_068897768.1/1-632:0.0407081374)/1/100:0.1487349525)/1/100:0.2511138402)/1/100:0.1100829513,(XP_054276339.1/1-656:0.3459802333,((XP_050437231.1/1-635:0.0669169431,XP_050535535.1/1-593:0.1368887445)/1/100:0.4145116383,XP_066909258.1/1-601:0.6433951687)/0.94/100:0.1277275026)/1/98:0.1312979096)/0.732/91:0.0619684452,XP_052126934.1/1-449:0.3023561648)/0.48/79:0.0356906556,QNS30452.1/1-528:0.4330667953)/1/100:0.1364232682,XP_071444925.1/1-792:0.7417706041)/0.999/100:0.0905666738,BraherEVm001110t1/1-536:0.4968981056)/0.998/100:0.1204619863,(((AseaqCEVm000358t2/1-632:0.0318978954,(ProcavEVm003412t1/1-456:0.0281329681,((ProracEVm001923t3/1-381:0.0000009985,ProracEVm001923t4/1-380:0.0000009985)/0.959/97:0.0047916778,(ProebrEVm000119t1/1-387:0.0284210254,(ProherEVm004397t1/1-379:0.0135633917,(ProkarEVm002188t1/1-380:0.0000009985,ProkarEVm002188t5/1-381:0.0092325875)/1/100:0.0268485167)/0.999/100:0.0179344823)/0.333/100:0.0000022101)/1/97:0.0345812475)/0.997/100:0.0319628232)/1/100:0.2744241129,((HyaaztEVm003169t1/1-636:0.0000009985,XP_018023980.1/1-636:0.0000009985)/1/100:0.1680249093,EulsimEVm000706t1/1-573:0.6923980670)/1/100:0.1844718519)/0.861/94:0.0434535097,(((((Batser_EVm001348t2/1-591:0.0067331820,Battex_EVm001842t1/1-625:0.0040576140)/1/100:0.0583362273,Glyacu_EVm002776t1/1-466:0.0536798486)/0.93/74:0.0124838798,(Hetory_EVm002170t1/1-497:0.0174334338,((Styrich_EVm003579t1/1-497:0.0000021788,Styrich_EVm003579t2/1-410:0.0805109693)/1/100:0.0185928052,Pleaca_EVm005391t1/1-382:0.0190011727)/0.709/75:0.0056203759)/1/90:0.0247609699)/1/100:0.0576398816,((((((((CarmaC_EVm004306t1/1-624:0.0000024548,CarmaY_EVm007893t1/1-415:0.0000009985)/1/100:0.0176160745,(ScyparEVm000160t2/1-630:0.0000025786,(((XP_063857749.1/1-696:0.0000029902,(XP_063857756.1/1-690:0.0000026421,XP_063857760.1/1-678:0.0000020638)/0.997/91:0.0024638202)/0.334/91:0.0000020478,XP_063857759.1/1-684:0.0000021112)/0.371/98:0.0087340746,(XP_063857737.1/1-710:0.0000021379,XP_063857742.1/1-704:0.0024159587)/1/100:0.0542319731)/1/99:0.0141551064)/1/100:0.0238683366)/0.955/100:0.0197048003,Canbo1_EVm003110t1/1-609:0.2318162838)/0.997/100:0.0290822042,((Erisi1_EVm001544t1/1-501:0.0000023945,Erisi1_EVm001544t2/1-454:0.0546805207)/1/100:0.0282648158,(GeclaM_EVm003046t1/1-654:0.0916096198,GeclaM_EVm003046t2/1-626:0.0000026147)/0.999/100:0.0151070779)/1/100:0.0360481056)/1/100:0.0786933982,PenvanEVm003492t1/1-430:0.1005252998)/0.647/69:0.0167990719,Cliant_EVm005323t1/1-357:0.0993655608)/0.511/68:0.0068634196,HomameEVm004504t1/1-597:0.0817486384)/0.976/69:0.0185655591,((ChequaEVm001435t3/1-637:0.0639800121,(XP_069192726.1/1-628:0.0000021474,((((Procl2_EVm004211t1/1-638:0.0031858891,(XP_069192728.1/1-599:0.0000025378,XP_069192731.1/1-557:0.0073850318)/1/100:0.1145721551)/0.333/92:0.0000023784,XP_069192724.1/1-639:0.0000009985)/0.333/88:0.0000023235,XP_069192721.1/1-641:0.0000009985)/0.333/85:0.0000009985,XP_069192723.1/1-640:0.0000009985)/1/99:0.0974756392)/1/99:0.0708328819)/0.999/99:0.0248676600,(Panar1_EVm003837t1/1-636:0.0000028566,Panar2_EVm004611t1/1-451:0.0000028480)/1/100:0.0740627328)/0.993/99:0.0119724730)/1/87:0.0750270765)/1/100:0.0860430253,((ThyineEVm003657t1/1-670:0.0000009985,ThyineEVm003657t3/1-642:0.0000009985)/1/100:0.0308723062,(ThyineEVm003657t2/1-653:0.0000009985,ThyineEVm003657t4/1-625:0.0000009985)/0.795/100:0.0074828576)/1/100:0.2563302393)/1/100:0.1288086662)/1/100:0.6634235068)/0.999/100:0.1309120009,((((CalsinEVm002183t1/1-540:0.0073575126,CalsinEVm002183t3/1-381:0.0000009985)/1/100:0.8969831399,LercypEVm008022t2/1-341:0.7855992345)/1/100:0.8069336568,DapmagEVm001716t2/1-893:0.1405709237)/1/99:0.4486350781,((DapmagEVm001716t10/1-676:0.0000020760,(XP_057374391.1/1-675:0.0258135743,XP_046654216.1/1-683:0.0645498496)/1/100:0.0190405143)/1/100:0.0517405533,(DapmagEVm001716t11/1-617:0.0554353492,((((((DapmagEVm001716t14/1-737:0.0035246820,(DapmagEVm001716t18/1-626:0.0000009985,DapmagEVm001716t19/1-616:0.0000009985)/1/100:0.0418382208)/1/95:0.0431795008,XP_046438686.1/1-735:0.0000009985)/0.333/92:0.0000021215,XP_046654217.1/1-764:0.0000009985)/1/97:0.0368286218,XP_046438684.1/1-764:0.0000020541)/1/93:0.0369652235,XP_059350903.1/1-765:0.0222536572)/1/98:0.0150635546,(((DapmagEVm001716t9/1-762:0.0000009985,XP_032787280.1/1-762:0.0000009985)/0.333/96:0.0000009985,XP_032787281.1/1-737:0.0000009985)/0.333/81:0.0000024975,DapmagEVm001716t13/1-685:0.0871826608)/0.333/83:0.0000029282)/1/99:0.0763401036)/0.804/98:0.0170359517)/0.66/99:0.0222322269)/1/98:0.3422585962)/1/100:0.3407111437,AnoinsEVm001167t1/1-411:0.5042516794)/0.999/100:0.1825201564,(AmpampEVm001047t1/1-877:0.0000021310,AmpampEVm001047t2/1-646:0.0405802692)/1/100:1.3231792720)/1/100:0.2830139434,(XP_024498648.1/1-779:0.6234706277,(XP_003375706.1/1-754:0.0321602514,KRZ61031.1/1-798:0.0109793076)/1/100:0.9261644305)/1/100:0.7678245575)/1/99:0.1841610509)/0.999/82:0.0870752785)/1/71:0.1066113679,((((((KAK2550647.1/1-672:0.0000024845,(XP_029209119.1/1-701:0.0000009985,XP_067024718.1/1-701:0.0000009985)/1/100:0.0204033690)/1/100:0.1351781747,(XP_068714099.1/1-703:0.0011483744,XP_068759523.1/1-703:0.0133382835)/1/100:0.0765960810)/1/100:0.0675228875,XP_073228685.1/1-702:0.1845520393)/0.98/100:0.0494655927,XP_058950270.1/1-705:0.2054117945)/1/100:0.3076282464,(KXJ15884.1/1-684:0.0000009985,XP_020897949.1/1-683:0.0000009985)/1/100:0.3896192574)/1/100:0.3655719931,XP_066913899.1/1-698:0.7584462407)/1/100:0.4041152576)/1/96:0.2670149581,(((XP_062522733.1/1-744:0.5034290982,XP_065830068.1/1-735:0.4394955130)/1/100:0.6676275745,(XP_065179774.1/1-846:0.6103257191,XP_065193923.1/1-605:0.7965573009)/1/100:0.4815760774)/0.99/99:0.1519757679,((CAI8002435.1/1-355:0.4235361392,XP_064399953.1/1-760:0.3604005039)/1/100:0.4088228465,XP_065910053.1/1-736:0.7212519474)/1/100:0.6360929928)/0.929/61:0.1570827910)/1/96:0.4531397347,XP_055928515.1/1-233:1.8912214232)/0.739/98:0.1326175358)/1/100:1.1280856400,(((((((((((((NP_001307636.1/1-936:0.0000009985,NP_001307638.1/1-968:0.0000009985)/0.333/25:0.0000028157,NP_006247.1/1-984:0.0000009985)/0.333/96:0.0000009985,NP_001307637.1/1-827:0.0000009985)/1/99:0.0292778113,NP_848769.2/1-983:0.0490378703)/1/100:0.3285836628,((XP_064416928.1/1-954:0.1517562233,(((((XP_005160107.4/1-951:0.0518234009,XP_026090367.1/1-989:0.0518223749)/1/100:0.0495593603,XP_035390839.1/1-963:0.1517448728)/1/100:0.0524644092,((((((((XP_005470239.1/1-953:0.0146862074,XP_063332594.1/1-953:0.0047731440)/1/100:0.0467461045,(XP_008412466.1/1-951:0.0488240113,XP_015809955.3/1-934:0.0596382184)/1/100:0.0341844343)/1/91:0.0125384577,((((XP_034401076.1/1-939:0.0457830493,XP_039654222.1/1-939:0.0195433894)/0.657/97:0.0046562256,(XP_037621202.1/1-939:0.0305337733,XP_010776649.1/1-633:0.0889283219)/0.999/100:0.0114482810)/1/100:0.0159938060,((XP_035516752.1/1-939:0.0016121270,XP_051240341.1/1-953:0.0047003652)/1/100:0.0115397673,(((XP_042288760.1/1-966:0.0014729433,XP_044201738.1/1-966:0.0000009985)/1/100:0.0165565082,XP_067436767.1/1-953:0.0000020360)/0.968/76:0.0155754507,XP_062284128.1/1-932:0.0269929926)/1/100:0.0251700797)/0.553/72:0.0017504220)/0.999/92:0.0065322575,XP_038569749.1/1-940:0.0286167892)/0.989/87:0.0054828210)/0.998/83:0.0063271712,((XP_034442693.1/1-952:0.0158354211,XP_062243987.1/1-951:0.0289009321)/1/100:0.0174257698,XP_069386484.1/1-953:0.0125560366)/1/100:0.0222074498)/0.552/68:0.0048045362,XP_058496922.1/1-953:0.0473320185)/0.622/77:0.0108221048,XP_069553276.1/1-953:0.0315388169)/1/100:0.0459543996,XP_030207159.1/1-945:0.1203874677)/1/100:0.0430241285,XP_067115934.1/1-747:0.1821308655)/0.98/100:0.0328325277)/1/100:0.0440972456,(XP_035260079.1/1-953:0.0053381016,XP_064180164.1/1-953:0.0054017475)/1/100:0.0921030009)/1/100:0.2875648051,(((((XP_003217183.2/1-951:0.0135826868,XP_060620373.2/1-951:0.0167986293)/1/100:0.0537944989,XP_026532713.1/1-957:0.0827105910)/0.956/100:0.0089828017,XP_034960706.1/1-960:0.0368687079)/1/100:0.1555273479,(((XP_008171662.2/1-949:0.0111691592,XP_065275341.1/1-952:0.0080355484)/1/100:0.0214726670,(XP_037743904.1/1-952:0.0063249417,XP_048687643.1/1-952:0.0095251733)/1/100:0.0263680919)/1/100:0.1371455124,((((((((((((NP_002732.3/1-942:0.0000027246,((XP_008957389.2/1-996:0.0014277196,XP_063657353.1/1-1031:0.0089481691)/1/100:0.0058560346,XP_018870701.2/1-996:0.0072158308)/1/100:0.0146102914)/1/100:0.0148776598,NP_998725.1/1-948:0.0000025432)/1/100:0.0094201721,(XP_005588303.1/1-949:0.0000022709,XP_014978621.1/1-949:0.0016142301)/1/100:0.0179283785)/0.949/100:0.0020359385,(XP_054317717.1/1-949:0.0000022314,XP_063575390.1/1-955:0.0131988756)/1/100:0.0062819735)/1/100:0.0300154351,(XP_037674215.1/1-968:0.0713844088,XP_058146277.1/1-949:0.0712598503)/1/100:0.0434232611)/1/68:0.0083423523,(((((((XP_045709008.1/1-950:0.0086286160,XP_053766482.1/1-949:0.0093748122)/1/100:0.0166142204,XP_066128164.1/1-956:0.0738827536)/1/100:0.0112490879,XP_006918832.1/1-943:0.0535603807)/0.99/65:0.0059574935,((XP_006218382.1/1-950:0.0065469803,(XP_010952442.2/1-916:0.0049954880,XP_064335988.1/1-950:0.0000009985)/1/100:0.0063938182)/1/100:0.0236097417,(((((((XP_004277464.1/1-950:0.0000009985,XP_030735699.1/1-950:0.0000009985)/0.333/97:0.0000025817,((XP_033710085.1/1-950:0.0000009985,XP_067589685.1/1-950:0.0000009985)/0.333/97:0.0000026147,XP_059863830.1/1-944:0.0101159179)/0.994/100:0.0016170112)/0.998/100:0.0016171234,(XP_065731431.1/1-950:0.0032290828,XP_022414139.1/1-950:0.0097238182)/0.333/92:0.0000026304)/1/100:0.0048687970,(XP_066888789.1/1-950:0.0032531026,XP_007129487.1/1-956:0.0181876631)/0.909/100:0.0015691083)/0.999/99:0.0031670646,((XP_036704085.1/1-950:0.0048574737,XP_068393006.1/1-950:0.0081140134)/0.98/100:0.0016220286,XP_057397242.1/1-950:0.0048595128)/1/100:0.0113844347)/1/100:0.0163281240,((XP_017906670.1/1-950:0.0032335147,(XP_027825290.1/1-950:0.0000009985,XP_069446906.1/1-950:0.0016027814)/0.891/100:0.0015778855)/1/100:0.0078317298,((XP_019819544.2/1-950:0.0015978659,XP_024849826.1/1-950:0.0000009985)/1/100:0.0032176939,(XP_070229623.1/1-944:0.0036775044,XP_070319094.1/1-956:0.0251208782)/0.974/82:0.0055804575)/0.336/82:0.0002650987)/1/100:0.0192722922)/0.999/100:0.0065326478,(XP_005661289.2/1-950:0.0016114029,XP_047632771.1/1-950:0.0016240234)/1/100:0.0297890819)/0.88/100:0.0054281704)/0.484/76:0.0018401439)/0.966/64:0.0022776892,(XP_023580509.1/1-951:0.0487761105,XP_064136884.1/1-951:0.0374094192)/1/100:0.0462825852)/0.982/19:0.0016252572,(((((((XP_004748284.1/1-950:0.0016191079,XP_059016214.1/1-956:0.0131633647)/1/99:0.0095055801,XP_047555870.1/1-950:0.0048563343)/1/100:0.0241542164,(XP_011225544.2/1-950:0.0147702061,(XP_026343819.2/1-950:0.0032221165,(XP_040485091.1/1-950:0.0016091495,XP_045667914.1/1-950:0.0000009985)/0.333/96:0.0000024409)/0.64/100:0.0014790391)/1/100:0.0148569750)/0.67/98:0.0014830565,(((XP_006738162.1/1-796:0.0022070259,(XP_034854218.1/1-950:0.0000009985,XP_064425761.1/1-950:0.0000025621)/0.996/100:0.0016125744)/1/100:0.0032388623,(XP_032251968.1/1-950:0.0000009985,XP_035922422.1/1-950:0.0000029699)/1/100:0.0048390193)/1/100:0.0064846236,((XP_027438102.1/1-950:0.0000020086,XP_027944508.1/1-950:0.0000020820)/0.663/100:0.0015460914,(XP_012417268.1/1-956:0.0064372338,(XP_005632845.1/1-956:0.0000028607,XP_025839249.1/1-956:0.0031275639)/1/100:0.0448568777)/1/92:0.0136375921)/1/92:0.0111658850)/0.999/92:0.0031405872)/1/92:0.0076573629,((((XP_023102067.1/1-953:0.0040113859,XP_025771591.1/1-547:0.0325696964)/1/100:0.0103122728,XP_053753193.1/1-953:0.0015819899)/1/97:0.0131274696,(XP_042784613.1/1-947:0.0000023398,(XP_049495967.1/1-947:0.0000020032,XP_060483371.1/1-1128:0.0541505479)/0.982/100:0.0016288004)/0.333/100:0.0000024063)/0.75/97:0.0015546315,XP_042834328.1/1-947:0.0048804335)/1/100:0.0295175281)/1/99:0.0110862972,XP_036874711.1/1-974:0.0842824415)/0.99/64:0.0039171132,((XP_023500972.2/1-983:0.0000009985,XP_070481303.1/1-983:0.0000009985)/1/100:0.0711720868,XP_062967120.1/1-944:0.0518643454)/1/97:0.0115361318)/0.71/54:0.0021145689)/0.92/19:0.0036506618,XP_006900874.1/1-920:0.0724072218)/0.998/83:0.0058852094)/0.789/63:0.0042816677,XP_045406822.1/1-949:0.0392838748)/0.834/65:0.0023715033,((NP_001186522.1/1-951:0.0066196436,NP_796236.2/1-946:0.0000024152)/1/100:0.0239179556,NP_058871.2/1-946:0.0182401138)/1/100:0.0856462082)/0.633/95:0.0037586258,(((XP_026255413.1/1-954:0.0599422195,XP_069914990.1/1-989:0.0757800846)/0.907/69:0.0045909677,(XP_063084584.1/1-952:0.0884949744,XP_060038278.1/1-952:0.1433818166)/0.999/30:0.0143006556)/1/32:0.0169429038,XP_069858250.1/1-952:0.0822429145)/0.744/31:0.0077490229)/1/100:0.1385256237,(XP_020835578.1/1-951:0.0165137077,XP_031803563.1/1-957:0.0350917366)/1/100:0.1167907814)/1/100:0.0741324380,XP_028925135.1/1-947:0.0844245880)/1/100:0.3225255415,XP_059588387.1/1-991:0.3666546612)/1/99:0.0852432163)/1/99:0.0935920932)/1/99:0.0397086088,XP_030052988.1/1-973:0.1631834502)/1/99:0.0791288963)/0.996/98:0.0370769946)/1/98:0.0624160974,(XP_007907580.1/1-953:0.1354412762,(((XP_041033002.1/1-953:0.0548324287,XP_067876939.1/1-955:0.0538781051)/0.983/98:0.0139114587,XP_067829314.1/1-955:0.0554221551)/0.996/98:0.0246466500,XP_069783647.1/1-961:0.1176274258)/1/100:0.0734337429)/1/100:0.1084755438)/1/98:0.2100830142)/1/98:0.1426071640,((NP_001304855.1/1-833:0.0223401165,NP_037487.2/1-889:0.0000024845)/1/100:0.0937532503,NP_722500.1/1-878:0.2223423149)/1/100:1.1128047270)/1/100:0.1712822767,(((XP_020892654.1/1-979:0.2931557174,((XP_027049724.1/1-988:0.0000009985,XP_058969985.2/1-978:0.0028475134)/1/100:0.0920155188,(XP_073242927.1/1-969:0.0560901914,(XP_067016660.1/1-974:0.0743257423,(XP_068695721.1/1-975:0.0026628938,XP_068731739.1/1-975:0.0295331508)/1/100:0.0440342077)/1/100:0.0673848686)/0.998/100:0.0387032096)/1/100:0.2000396610)/1/100:0.2470610815,XP_028407651.1/1-998:0.5907688155)/1/100:0.2645003724,(((XP_062515594.1/1-1040:0.3987012102,XP_065829410.1/1-1069:0.5067622713)/1/100:0.2895764035,XP_065192031.1/1-1042:1.5849590030)/1/100:0.2607533369,(XP_065916451.1/1-1150:0.5880719890,XP_064395088.1/1-1102:0.8209799582)/1/100:0.4127050948)/1/100:0.2374737711)/1/100:0.1683616934)/0.983/99:0.0715230465,(((XP_033104186.1/1-859:0.0988357545,(((XP_071947330.1/1-1002:0.0000009985,XP_071947332.1/1-982:0.0000009985)/0.333/92:0.0000009985,XP_071947331.1/1-984:0.0000009985)/0.333/81:0.0000024557,XP_071947333.1/1-974:0.0000009985)/1/99:0.0675165765)/1/100:0.4554852873,(((AAB92244.1/1-963:0.0427604231,((XP_033643123.1/1-999:0.0000009985,XP_033643124.1/1-989:0.0000009985)/1/100:0.0029216347,(XP_071802633.1/1-1001:0.0000009985,XP_071802634.1/1-991:0.0000028956)/1/100:0.0039468036)/1/100:0.0277879118)/1/100:0.0899810519,XP_038063886.1/1-1006:0.0979495710)/1/100:0.2310354323,((XP_030853721.1/1-977:0.0518845039,(XP_041481336.1/1-975:0.0000009985,XP_041481337.1/1-886:0.0234122774)/1/100:0.0397282895)/1/100:0.0902461070,XP_072176851.1/1-976:0.1239174515)/1/100:0.2612719243)/1/100:0.0953985261)/1/100:0.0922907466,(KAJ8038867.1/1-993:0.1707147364,PIK39521.1/1-980:0.2427226334)/1/100:0.4400605885)/1/100:0.1589671575)/1/99:0.1106329917,(((((XP_041370541.1/1-983:0.0000022222,XP_041370542.1/1-883:0.0000020211)/1/100:0.3583163947,(XP_063424819.1/1-1001:0.2572215190,(XP_069121123.1/1-1012:0.0013359183,XP_069121124.1/1-1007:0.0000009985)/1/100:0.2297365766)/1/100:0.1063094737)/0.987/100:0.0668063387,((CAI9738447.1/1-964:0.0124222776,XP_036367855.1/1-1047:0.0000025742)/1/100:0.0319051328,XP_036367857.1/1-1022:0.0000021349)/1/100:0.4612575285)/0.988/99:0.0470033219,((XP_064615929.1/1-1010:0.0040512577,XP_064615931.1/1-1003:0.0000009985)/0.333/84:0.0000024473,XP_064615930.1/1-1008:0.0039767107)/1/100:0.3465901943)/1/100:0.1465785725,(KAI0239240.1/1-1088:0.4650682840,XP_009029616.1/1-917:0.9098569508)/1/100:0.2206568257)/1/100:0.1345326446)/1/99:0.1012509997,(((((((((((AcapurEVm000206t1/1-1049:0.0258997949,(AcapurEVm000206t2/1-1149:0.0000009985,AcapurEVm000206t3/1-1120:0.0000026829)/0.334/100:0.0000026077)/1/100:0.0138396542,(Battex_EVm000303t3/1-1195:0.0000009985,(Battex_EVm000303t6/1-1151:0.0000009985,(Battex_EVm000303t9/1-1122:0.0000028118,(Battex_EVm000303t4/1-1174:0.0000009985,Battex_EVm000303t7/1-1145:0.0000022230)/0.333/100:0.0000024222)/0.333/54:0.0000021313)/0.333/70:0.0000023534)/1/100:0.0528187917)/1/96:0.0109828518,(((JanspE_EVm000364t1/1-1048:0.0113426605,((((((SysdeE_EVm000299t2/1-1143:0.0076666698,SysdeP_EVm000266t1/1-1175:0.0000009985)/0.333/99:0.0000009985,SysdeP_EVm000266t4/1-1129:0.0000009985)/0.333/89:0.0000009985,SysdeE_EVm000299t7/1-1140:0.0000009985)/0.333/39:0.0000009985,SysdeE_EVm000299t5/1-1047:0.0000009985)/0.333/46:0.0000009985,SysdeP_EVm000266t3/1-1100:0.0000009985)/0.333/99:0.0000009985,SysdeE_EVm000299t3/1-1018:0.0000009985)/1/100:0.0105008123)/1/100:0.0067481833,(NeodenEVm000501t10/1-1177:0.0000009985,NeodenEVm000501t4/1-1105:0.0000009985)/1/100:0.0300304368)/0.714/92:0.0021684640,(((Nemens_EVm000159t1/1-1173:0.0000009985,(Nemrot_EVm000204t1/1-1130:0.0000022603,Nemrot_EVm000204t5/1-1095:0.0000009985)/0.333/93:0.0000022549)/0.333/88:0.0000020953,Nemrot_EVm000204t3/1-1101:0.0000009985)/0.333/16:0.0000024936,Nemrot_EVm000204t6/1-1066:0.0000009985)/1/100:0.0243618486)/0.999/92:0.0027514893)/0.685/91:0.0028991559,(Glyacu_EVm000495t1/1-1022:0.0083817985,Glyacu_EVm000495t2/1-1021:0.0000023064)/1/100:0.0232497274)/0.998/96:0.0081757486,((((Hetory_EVm000225t1/1-1179:0.0061705738,((((Pleaca_EVm000403t7/1-1136:0.0000009985,Pleaca_EVm000403t5/1-1148:0.0000009985)/0.334/100:0.0000023362,Pleaca_EVm000403t11/1-1077:0.0000009985)/0.333/100:0.0000025438,Pleaca_EVm000403t8/1-1124:0.0000009985)/1/100:0.0071227645,(Styrich_EVm000411t6/1-1177:0.0000009985,Styrich_EVm000411t8/1-1148:0.0000009985)/1/100:0.0043189815)/0.333/99:0.0000026189)/1/100:0.0088135999,(((Thodob_EVm000283t2/1-1160:0.0000009985,(Thodob_EVm000283t4/1-1213:0.0000009985,Thodob_EVm000283t7/1-1232:0.0000009985)/0.333/100:0.0000020657)/0.333/100:0.0000022092,Thodob_EVm000283t5/1-1170:0.0000009985)/0.333/98:0.0000022367,Thodob_EVm000283t6/1-1141:0.0000025082)/1/100:0.0340114151)/0.763/61:0.0011171720,((((AlpvirEVm000455t2/1-1132:0.0000009985,AlpvirEVm000455t3/1-1103:0.0000009985)/0.333/86:0.0000022035,(AlpvirEVm000455t8/1-1059:0.0000020908,AlpvirEVm000455t9/1-1030:0.0000021567)/1/100:0.0349453936)/0.333/99:0.0000021153,AlpvirEVm000455t4/1-1078:0.0000009985)/1/100:0.0154587261,Cuaame_EVm000275t3/1-1177:0.0407912624)/1/100:0.0143198590)/0.886/61:0.0032273960,(Lysamb_EVm000174t1/1-1229:0.0000028040,(Lysamb_EVm000174t4/1-1185:0.0000009985,Lysamb_EVm000174t2/1-1155:0.0000009985)/0.333/97:0.0000022171)/1/100:0.0400260482)/0.959/95:0.0066637206)/1/99:0.0293383232,(((((((((CalsaE_EVm005005t1/1-546:0.0087469545,PortriEVm002189t1/1-460:0.0000020342)/0.333/99:0.0000028608,ScyparEVm005145t1/1-376:0.0000021099)/1/100:0.0350429293,(GeclaM_EVm004548t1/1-524:0.0521607127,CarmaY_EVm003480t1/1-655:0.1282704093)/1/83:0.1259696242)/0.97/83:0.0382697182,(Canbo1_EVm006264t1/1-380:0.0000009985,MetmagEVm003441t1/1-472:0.0000029248)/0.981/100:0.0343541246)/0.993/85:0.0905852933,CarlonEVm003153t1/1-333:0.0000022476)/0.333/67:0.0000026983,Erisi1_EVm001069t3/1-1041:0.0141049870)/1/100:0.0556426402,((Emetal_EVm002523t1/1-428:0.0165993534,Cliant_EVm002289t1/1-547:0.3707255597)/0.999/39:0.1908448886,((((Cliant_EVm002289t2/1-424:0.0097380914,Clitri_EVm000138t7/1-1061:0.0000022887)/1/43:0.0207684425,(Coecly_EVm000223t1/1-943:0.0000022608,Coecly_EVm000223t3/1-716:0.0084369290)/0.852/100:0.0039468243)/1/43:0.0340660195,(((Gasfor_EVm000355t11/1-1110:0.0000009985,Gasfor_EVm000355t4/1-1127:0.0000009985)/0.333/100:0.0000028372,Uronit_EVm000217t2/1-1022:0.0266970826)/1/99:0.0099933400,Gasfor_EVm000355t7/1-1063:0.0000021976)/1/100:0.0267759538)/0.8/38:0.0119814469,(Munsim_EVm000403t3/1-1024:0.0000026480,(Munsim_EVm000403t8/1-935:0.0000009985,Muntra_EVm000283t2/1-1041:0.0082892879)/0.333/75:0.0000029095)/1/100:0.0318359201)/0.844/40:0.0211334411)/1/100:0.0384155878)/1/100:0.0463857466,((((ChequaEVm000705t1/1-1189:0.0107858489,ChequaEVm000705t3/1-1131:0.0000009985)/0.333/100:0.0000020650,ChequaEVm000705t5/1-1102:0.0000009985)/1/100:0.0242927389,(((Procl1_EVm000552t2/1-1208:0.0000021190,Procl1_EVm000552t6/1-1188:0.0000009985)/0.333/52:0.0000027714,Procl2_EVm001343t1/1-1188:0.0000009985)/1/100:0.0108287056,Procl1_EVm000552t3/1-1133:0.0000026245)/1/100:0.0431816588)/1/99:0.0112645656,Panar1_EVm001171t1/1-1200:0.0407580889)/0.426/54:0.0095493538)/1/100:0.0291767825,PenvanEVm000367t1/1-1099:0.0480936436)/0.978/88:0.0153691541)/0.925/90:0.0150990259,(EupsupEVm000472t1/1-1116:0.0343989719,ThyineEVm000563t1/1-1211:0.0199765279)/1/100:0.1262690747)/1/100:0.0562706822,((OraoraEVm000294t1/1-1084:0.0000028745,OraoraEVm000294t2/1-928:0.0000029303)/1/100:0.1356378128,AseaqSEVm000876t1/1-861:0.3304322973)/0.999/100:0.0364742611)/1/100:0.3539298467,((((BlagerEVm001240t1/1-1093:0.0108027331,BlagerEVm001240t4/1-1027:0.0000020980)/1/100:0.2765460358,BommorEVm000342t1/1-1042:0.5215789524)/1/100:0.1370653080,((((EucserEVm000773t1/1-1100:0.1534665122,LercypEVm000456t1/1-1157:0.2173890771)/0.999/100:0.0404954445,ParnanEVm001095t1/1-1121:0.2084801664)/1/100:0.0848387961,(LepsalEVm000601t1/1-1264:0.0010931742,LepsalEVm000601t6/1-1227:0.0104523223)/1/100:0.2064469576)/1/100:0.1878005428,((AcafosEVm000786t1/1-1233:0.1234505588,EuraffEVm001524t1/1-1093:0.1060686921)/1/100:0.0670191647,CalsinEVm000324t1/1-1118:0.1179812612)/1/100:0.2668418039)/1/100:0.2698052186)/0.856/36:0.0320382247,(((((DapmagEVm000704t14/1-1058:0.0154942413,(DapmagEVm000704t16/1-1026:0.0000009985,DapmagEVm000704t27/1-895:0.0000009985)/1/100:0.0134319847)/1/98:0.0377410696,(DapmagEVm000704t18/1-1223:0.0000009985,DapmagEVm000704t6/1-1354:0.0000009985)/0.334/100:0.0000022703)/0.353/69:0.0030732406,(DapmagEVm000704t17/1-1247:0.0000009985,DapmagEVm000704t2/1-1378:0.0000009985)/1/100:0.0118172014)/0.939/95:0.0059558186,DapmagEVm000704t33/1-1347:0.0080271464)/1/97:0.1556665265,(DapmagEVm000704t25/1-994:0.0000009985,DapmagEVm000704t39/1-863:0.0000009985)/1/100:1.4845518930)/1/100:0.2490574671)/0.999/35:0.0538837247)/0.686/88:0.0417722170,AmpampEVm000517t1/1-1096:0.4612097084)/1/100:0.1022703012,(((LeppalEVm000864t1/1-1018:0.0138965705,RWS31356.1/1-1017:0.0134894881)/1/100:0.1438009315,RWS04375.1/1-1019:0.1144209514)/1/100:0.3373055376,((XP_023234475.1/1-998:0.1801860663,(XP_042896242.1/1-1009:0.0000009985,XP_042896261.1/1-1007:0.0000021553)/1/100:0.2451914479)/1/100:0.0709496646,((XP_037284519.1/1-1026:0.0431190498,(XP_049528130.1/1-1026:0.0081197662,(XP_050049842.1/1-1025:0.0038742320,XP_065292786.1/1-1024:0.0015047325)/0.968/96:0.0056532286)/1/96:0.0264623136)/1/100:0.2018080494,XP_064457996.1/1-990:0.1648279560)/1/100:0.2612541219)/1/100:0.0937707805)/1/100:0.1903559104)/1/100:0.0959101708)/1/100:0.2013204150,(XP_055328553.1/1-908:0.3032668530,OQV25171.1/1-1013:0.2850325549)/1/100:0.7286391924)/0.998/99:0.1405766151,((KRZ49379.1/1-804:0.3039183302,CDW57914.1/1-1045:0.2545995368)/1/100:0.5673549955,(NP_001257102.1/1-1012:0.0000009985,NP_001359730.1/1-1131:0.0000009985)/1/100:1.2432635740)/1/100:0.3684283252)/1/100:0.2859990701,((KAH8851212.1/1-1116:0.5106817236,KAF5404757.1/1-1177:0.5314403860)/1/100:0.4521754820,KAL5966672.1/1-1175:0.9926031592)/1/100:0.8094051385)/1/100:0.8602732884)/1/100:3.4154756970)/1/99:0.2954511330)/1/99:0.2084415324)/1/100:0.4241281193)/1/99:0.1267304352)/0.92/56:0.0031098642,Vulpes_vulpes_XP_025870570.1/1-671:0.0092652253)/1/56:0.0156006457)/0.333/35:0.0000020690,(Mus_musculus_NP_001013855.1/1-671:0.0088066282,Spea_bombifrons_XP_053307125.1/1-673:0.0903495125)/0.336/55:0.0005310342);
