# Supplementary material for: Crustacean Protein Kinases A and C: Bioinformatic Characterization in Decapods and Other Non-Model Organisms
Source: Int J Mol Sci. 2025 Oct 30;26(21):10585. doi: 10.3390/ijms262110585 (PMC12608923; doi:10.3390/ijms262110585)
Supplement: Supplementary file 1 [file ijms-26-10585-s001.zip › Supplementary Materials/PKC/PKN_DecapodMSA.fa]

>ChequaEVm000705t3/1-1131
--------------------------------------------------MADHGHVY------IQGLPII-
--------------------------QELTHKYGLQAEL---------------------------------
------GEATLGQKLEELREHIRKE------IRKELKIKEGAEN--LRRVT--------TDR--------RA
LQDVSHMVKEANSKLSALQQELQELDSQILL----TQGQGGASLD---------------------------
-----------------------------------------SSFSNNL------------------DPPLSP
MATDTHEKSLEPLSLSSFD---QRLVSLEKQLEIELKVKAGAEN-MIQMYST---------GPMRD---KKL
LGEAQQMLADSKAKIEYIKMRRIKAKQTQTENGLDAEGKPKGEAANKYNLET----PV----DVRIEELIHR
LHVECRCMEGAKNAVRMLQANKVAADKKYLQEAQQRLEESSHKLDLIRLSLERLRSDLPHGSLMAGEVKREL
E-NSLSASPSP--------ANYTSLYDKENYPSRRSQALHNKGAAVTGKLEVRLIGVQDLLEDVPGRSRRDS
------------------HSGPSDLKS-----FMKGVTGKSSKSYSVKDEISNDVMAVLKLDNNKVVGQTSW
KPCSQSAWDQRFSIDLEKSRDLEIDIYWRDWRSLCAVKFLRLEEFIDDVRHGMALQLEPKGLLFAEIKFLNP
MISRKPKLQRQKKLF-MQKGKVL-RPNQMNINVAAWGRLI----------KNIQP--SHEPMH---------
SLSGGNAIPI--TS-SS---------ATP--ITPGPRALPTRL----DFDNEKTP-GEERHCRPLAMPEVRP
LNMGGVPSSPAPPNLESPTVAPPPPSITHGVLTQPQQFPPAPALVAATHHISTYPTPHGSVY-HPTPGTPST
PAHHSVFPVTQTPTIHPAHSITVQVAKRPTSIPPPPPPRPHS-GTV-------TITVPASPVEP--DVKNAL
NEFNFLHEGEVIDRGVNTPAAPVEG-----------------------------------------------
QIGGR----------------------DVEEVPT-------RKLPLSRFDRDRDSAYDTYRNSQYGSMGMEQ
FRLISVLGRGHFGKVILGQYKNTGEYFAIKALKKGDIIARDEVESLLAEKRIFEVANSVRHPFLVNLFACYQ
TESHVCFVMEYAAGGDLMMHIHADVFDEPRAVFYAACVVLGLQYLHDNKIIYRDLKLDNLLLDTEGYVKIAD
FGLCKEGMGYGDRTGTFCGTPEFLAPEVLTETSYTRAVDWWGLGVLIFEMLVGESPFPGDDEEEVFDSIVND
EVRYPRFLSIEAVAIMRKLLRKHPDRRLGASEKDAEDVKKQQFFRSVGWDDLLQRKVKPPFVPT-VTSPEDV
SNFDEEFTLEKPALTPPKDPRHLNESDQTLFKDFNYMADWC---
>ChequaEVm000705t1/1-1189
--------------------ML------VPCLS-------------PRPASPACAVVF------CVGLPII-
--------------------------QELTHKYGLQAEL---------------------------------
------GEATLGQKLEELREHIRKE------IRKELKIKEGAEN--LRRVT--------TDR--------RA
LQDVSHMVKEANSKLSALQQELQELDSQILL----TQGQGGASLD---------------------------
-----------------------------------------SSFSNNL------------------DPPLSP
MATDTHEKSLEPLSLSSFD---QRLVSLEKQLEIELKVKAGAEN-MIQMYST---------GPMRD---KKL
LGEAQQMLADSKAKIEYIKMRRIKAKQTQTENGLDAEGKPKGEAANKYNLET----PV----DVRIEELIHR
LHVECRCMEGAKNAVRMLQANKVAADKKYLQEAQQRLEESSHKLDLIRLSLERLRSDLPHGSLMAGEVKREL
E-NSLSASPSP--------ANYTSLYDKENYPSRRSQALHNKGAAVTGKLEVRLIGVQDLLEDVPGRSRRDS
------------------HSGPSDLKS-----FMKGVTGKSSKSYSVKDEISNDVMAVLKLDNNKVVGQTSW
KPCSQSAWDQRFSIDLEKSRDLEIDIYWRDWRSLCAVKFLRLEEFIDDVRHGMALQLEPKGLLFAEIKFLNP
MISRKPKLQRQKKLF-MQKGKVL-RPNQMNINVAAWGRLI----------KNIQP--SHEPMH---------
SLSGGNAIPI--TS-SS---------ATP--ITPGPRALPTRL----DFDNEKTP-GEERHCRPLAMPEVRP
LNMGGVPSSPAPPNLESPTVAPPPPSITHGVLTQPQQFPPAPALVAATHHISTYPTPHGSVY-HPTPGTPST
PAHHSVFPVTQTPTIHPAHSITVQVAKRPTSIPPPPPPRPHS-GTV-------TITVPASPVEP--DVKNAL
NEFNFLHEGEVIDRGVNTPAAPVEGQVSIEEVEEVEEEEKEEEEVTAEGSALHCSQIRSSSPPSYHVHLPDD
QIGGR----------------------DVEEVPT-------RKLPLSRFDRDRDSAYDTYRNSQYGSMGMEQ
FRLISVLGRGHFGKVILGQYKNTGEYFAIKALKKGDIIARDEVESLLAEKRIFEVANSVRHPFLVNLFACYQ
TESHVCFVMEYAAGGDLMMHIHADVFDEPRAVFYAACVVLGLQYLHDNKIIYRDLKLDNLLLDTEGYVKIAD
FGLCKEGMGYGDRTGTFCGTPEFLAPEVLTETSYTRAVDWWGLGVLIFEMLVGESPFPGDDEEEVFDSIVND
EVRYPRFLSIEAVAIMRKLLRKHPDRRLGASEKDAEDVKKQQFFRSVGWDDLLQRKVKPPFVPT-VTSPEDV
SNFDEEFTLEKPALTPPKDPRHLNESDQTLFKDFNYMADWC---
>XP_053646711.1/1-1107 serine/threonine-protein kinase N2 isoform X16 [Cherax quadricarinatus]
MAYGASAEKSA---------HL-------PLYSRELTVHANFTFATPSMAPVQYAHVTPTSTH--AGRPVMA
SGAPTEHWRWNGAG--GAQCSITCGHEGLTMTYNTHP----AHLHTQHAVPCPVCSPLAV------------
-PP---NTASIPAYTTSTTSPAYTSTTSPAYTRSLMDL-RPQEQPAARSLTFSGSLDRATQRPAHQRPYGRR
CKSTAHIVLQNNEG----QERPHEFHSTVRE----------------ECEARGRAQHRHRPQQPEGGVA---
----------------VTTEPTL-----LAPCCPCHHCSALYSLVSSLAHERTCHACAHH--------PC-P
T-QRSQEPCVYPQRPPE-D---------------EMRTQPPPKSPTVRTFNSHRCYEDD--ALRRQ-----E
RGQAPCRRSRTPSP------RMLVRGRAS----PPASADRRGDGAEDRHPHT--HAPRS----------VPR
MGAAAAAAAA-----------------HTAVQAQQRLEESSHKLDLIRLSLERLRSDLPHGSLMAGEVKREL
E-NSLSASPSP--------ANYTSLYDKENYPSRRSQALHNKGAAVTGKLEVRLIGVQDLLEDVPGRSRRDS
------------------HSGPSDLKS-----FMKGVTGKSSKSYSVKDEISNDVMAVLKLDNNKVVGQTSW
KPCSQSAWDQRFSIDLEKSRDLEIDIYWRDWRSLCAVKFLRLEEFIDDVRHGMALQLEPKGLLFAEIKFLNP
MISRKPKLQRQKKLF-MQKGKVL-RPNQMNINVAAWGRLI----------KNIQP--SHEPM-H--------
SLSGGNAIPI--TS-SS---------ATP--ITPGPRALPTRL----DFDNEKTP-GEERHCRPLAMPE---
------------------------------------------------------------------------
------------------------VAKRPTSIPPPPPPRPHS-GTV-------TITVPASPVEP--DV----
------------------------------------------------------------------------
KIGGR----------------------DVEEVPT-------RKLPLSRFDRDRDSAYDTYRNSQYGSMGMEQ
FRLISVLGRGHFGKVILGQYKNTGEYFAIKALKKGDIIARDEVESLLAEKRIFEVANSVRHPFLVNLFACYQ
TESHVCFVMEYAAGGDLMMHIHADVFDEPRAVFYAACVVLGLQYLHDNKIIYRDLKLDNLLLDTEGYVKIAD
FGLCKEGMGYGDRTGTFCGTPEFLAPEVLTETSYTRAVDWWGLGVLIFEMLVGESPFPGDDEEEVFDSIVND
EVRYPRFLSIEAVAIMRKLLRKHPDRRLGASEKDAEDVKKQQFFRSVGWDDLLQRKVKPPFVPT-VTSPEDV
SNFDEEFTLEKPALTPPKDPRHLNESDQTLFKDFNYMADWC---
>XP_063888462.1/1-1040 serine/threonine-protein kinase N2-like isoform X8 [Scylla paramamosain]
------------------------------------------------MRRPRGRHMYPEP-ASPQGLPII-
--------------------------QELTHKYGLPPEL---------------------------------
------GDVTLGQRLEELREHIRKE------IRKELKIKEGAEN--LRRVT--------TDR--------RA
LQDVSHMVKEANSKLSTLKQELQEVDSQILL----TQGQAGAPLD---------------------------
----------------------------------------HHAFTTNILG--LCHKARLK-NRGKKDPPLSP
MATDTQDKSLEPISISC-D---QRLLSLERQLEIEQKVKAGAEN-IIQMYST---------GPMRD---KKL
LAEAQQMLADSKAKIEYIKMRRMKAKQHQTENGLDAE----GDAANKYNLET----PV----DVRIEELIHR
LHVECRCMEGAKNAVRMLQANKMAADKKYLQEAQQRLDESSHKLDLIRLSLERLRGDLPPGSLTAGQVKREL
E-NSLSASPSP--------ANYTSLYDKENYPSRRSQALHSKGAAVTGKLEVRLIGVQDLLEDVPGRSRRDS
------------------HSGPSDLKA-----FMKGVTGKSSKSYSVKDEISNDVMAVLKLDNNKVVGQTSW
KPCSQSAWDQRFSIDLDKSRDLEIDIYWRDWRSLCAVKFLRLEEFIDDVRHGMALQLEPKGLLFAEIKFLNP
MISRKPKLQRQKKLF-REKGKVL-RPNQMNINVAAWGRLI----------KNIQP--SHDPPHH-------N
SFSGSSSLPLVPPSASS---------ATP--ITPGPRAVPTRL----DFESEKTP-GEECVCRPLAMPE---
------------------------------------------------------------------------
------------------------VAKRPTSTPPPPPPRPHS-GTV-------TITVPASPVEP--DI----
------------------------------------------------------------------------
KVGGGGS----SMVGGGRT-----DTVEVEEVRP-------RKLPLSRFDRDRDSAYDTFRPPAYGAMGMEQ
FRLISVLGRGHFGKVILGQYKNTAEYFAIKALKKGDIIARDEVESLLAEKRIFEVANSVRHPFLVNLFACYQ
TETHVCFVMEYAAGGDLMMHIHADVFDEPRAVFYAACVVLGLQYLHDNRIIYRDLKLDNLLLDTEGYVKIAD
FGLCKEGMGYGDRTGTFCGTPEFLAPEVLTETSYTRAVDWWGLGVLIFEMLVGESPFPGDDEEEVFDSIVND
EVRYPRFLSIEAVAIMRKLLRKHPDRRLGASEKDAEDVKKQQFFRSVCWDDLLQRKVKPPFVPT-VTSPEDV
SNFDEEFTLEKPALTPPKDPRHLNESDQTLFKDFNYMADWC---
>Erisi1_EVm001069t3/1-1041 type=protein; aalen=1041,68%,complete; clen=4541; offs=326-3451; organism=Eriocheir_sinensis; evgclass=althim; oid=Eriocheir_sinensis_trinEriocheir_sinensis_LocDN194282c0g1t1; codepot=Code/0.31;
--------------------------------------------------MADHGHVY------IQGLPII-
--------------------------QELTHKYGLPPEL---------------------------------
------GDATLGQRLEDLREHIRKE------IRKELKIKEGAEN--LRRVT--------TDR--------RA
LQDVSHMVKEANSKLSALQHELQELDSQILL----TQGQAGAPLD---------------------------
----------------------------------------HHAFTTNIL-----------------DPPLSP
MATDTQDKSLEPISISC-D---QRLLSLERQLEIEQKVKAGAEN-MIQMYST---------GPMRD---KKL
LAEAQQMLADSKAKIEYIKMRRMKAKQHQTENGLDAE----GESANKYNLET----PV----DVRIEELIHR
LHVECRCMEGAKNAVRMLQANKMAADKKYLQEAQQRLDESSHKLDLIRLSLERLRGDLPPGSLTAGQVKREL
E-NSLSASPSP--------ANYTSLYDKENYPSRRSQALHSKGAAVTGKLEVRLIGVQDLLEDVPGRSRRDS
------------------HSGPSDLKA-----FMKGVTGKSSKSYSVKDEISNDVMAVLKLDNNKVVGQTSW
KPCSQSAWDQRFSIDLEKSRDLEIDIYWRDWRSLCAVKFLRLEEFIDDVRHGMALQLEPKGLLFAEIKFLNP
MISRKPKLQRQKKLF-MQKGKVL-RPTQMNINVAAWGRLI----------KNIQPPAGHDSLHHHHHPSLTH
SSSTTTSLPLAPSSAASGTSSLPPNTGTP--ITPGPRAVPTRL----DFDSEKTP-GEERLCRPLAMPE---
------------------------------------------------------------------------
------------------------VAKRPTSTPPPPPPRPHS-GTV-------TITVPASPVEP--DV----
------------------------------------------------------------------------
KVGGGGSVGVGVGVGGGRG-----DAVEVEEVRP-------RKLPLSRFDRDRDSAYDTFRAPQYGAMGMEQ
FRLISVLGRGHFGKVILGQYKNTGEYFAIKALKKGDIIARDEVESLLAEKRIFEVANSVRHPFLVNLFACYQ
TESHVCFVMEYAAGGDLMMHIHADVFDEPRAVFYAACVVLGLQYLHDNRIIYRDLKLDNLLLDTEGYVKIAD
FGLCKEGMGYGDRTGTFCGTPEFLAPEVLTETSYTRAVDWWGLGVLIFEMLVGESPFPGDDEEEVFDSIVND
EVRYPRFLSIEAVAIMRKLLRKHPDRRLGASEKDAEDVKKQQFFRSVCWDDLLQRKVKPPFVPT-VTSPEDV
SNFDEEFTLEKPALTPPKDPRHLNESDQNLFKDFNYMADWC---
>XP_050729390.1/1-686 serine/threonine-protein kinase N-like isoform X7 [Eriocheir sinensis]
--------------------------------------------------MADHGHVY------IQGLPII-
--------------------------QELTHKYGLPPEL---------------------------------
------GDATLGQRLEDLREHIRKE------IRKELKIKEGAEN--LRRVT--------TDR--------RA
LQDVSHMVKEANSKLSALQHELQELDSQILL----TQGQAGAPLD---------------------------
----------------------------------------HHAFTTNIL-----------------DPPLSP
MATDTQDKSLEPISISC-D---QRLLSLERQLEIEQKVKAGAEN-MIQMYST---------GPMRD---KKL
LAEAQQMLADSKAKIEYIKMRRMKAKQHQTENGLDAE----GESANKYNLET----PV----DVRIEELIHR
LHVECRCMEGAKNAVRMLQANKMAADKKYLQEAQQRLDESSHKLDLIRLSLERLRGDLPPGSLTAGQVKREL
E-NSLSASPSP--------ANYTSLYDKENYPSRRSQALHSKGAAVTGKLEVRLIGVQDLLEDVPGRSRRDS
------------------HSGPSDLKA-----FMKGVTGKSSKSYSVKDEISNDVMAVLKLDNNKVVGQTSW
KPCSQSAWDQRFSIDLEKSRDLEIDIYWRDWRSLCAVKFLRLEEFIDDVRHGMALQLEPKGLLFAEIKFLNP
MISRKPKLQRQKKLF-MQKGKVL-RPTQMNINVAAWGRLI----------KNIQPPAGHDSLHHHHHPSLTH
SSSTTTSLPLAPSSAASGTSSLPPNTGTP--ITPGPRAVPTRL----DFDSEKTP-GEERLCRPLAMPE---
------------------------------------------------------------------------
------------------------VAKRPTSTPPPPPPRPHS-GTV-------TITVPASPVEP--DV----
------------------------------------------------------------------------
KVS--------------------------ERVK---------------------------------------
--------------------------------------------------------------------ACH-
------------------------------------------------------------------------
------------------------------------------------------------------------
------------------------------------------------------RKRKCAVTPSGVTS----
---------RRPHVTPGG--------------------------
>PenvanEVm000367t1/1-1099
--------------------------------------------------MADHGQVY------IQGLPII-
--------------------------QELTHKYGLQADF---------------------------------
------GEATLGQKLEELREHIRKE------IRKELKIKEGAEN--LRKVT--------TDR--------RA
FQDVSHMVKEANSKLSALQQELQELDSQILL----TQGQGGASLD---------------------------
-----------------------------------------SSFSNNL------------------DPPSSP
MATDTQEKSLEPLSLSSYD---QRLVSLEKQLDIEQKVKAGAEN-MIQMYSS---------GPMRD---KKL
LAEAQQMLADSKAKIEYIKMRRMKVKQSQTENGLDAEGKPKGEAANKYNLET----PV----DVRIEELIHR
LHVECRCMEGAKNAVRMLQANKVAADKKYLQEAQQRLEESSHKLDLIRLSLERLRGDLPHGSIMAGEVKREL
E-NSLSASPSP--------ANYTSLYDKENYPSRRSQALHSKGAAVTGKLEVRLIGVQDLLEDVPGRSRRDS
------------------HSGPSDLKS-----FMKGVTGKSSKSYSVKDEISNEVMAVLKLDNNKVVGQTSW
KPCSQSAWDQRFSIDLDKSRDLEIDIYWRDWRSLCAVKFLRLEEFIDDVRHGMALQLEPKGLLFTEIKFLNP
MISRKPKLQRQKKLF-MQKGKVL-RPNQMNINVAAWGRLI----------KNIQP--SHEPVHL--------
SYSGGHTGAI--TSASS---------ATP--ITPGPRTVPTRL----DFDSEKTP-GEVCQHRPLALSEVRP
LNMGVVSPPQVPAHLESPSVAPPPPSITFGAPTQTQQLPSTPAL------MTVYPTPHGSVYDEPAHGTPST
PAHHSVFPVTQTPTIHPAHSITVQVAKRPTSTPPPPPPRPHS-GTV-------TISVPASPVES--DV----
------------------------------------------------------------------------
KVGGH----------------------DVDEVRT-------RRLPLSRFDRDRDSAYETYRNSQYGSMGMDQ
FRLISVLGRGHFGKVILGQYKNTGEYFAIKALKKGDIIARDEVESLLAEKRIFEVANSVRHPFLVNLFACFQ
TESHVCFVMEYAAGGDLMMHIHADVFDEPRAVFYAACVVLGLQYLHDNKIIYRDLKLDNLLLDTEGYVKIAD
FGLCKEGMGYGDRTGTFCGTPEFLAPEVLTETSYTRAVDWWGLGVLIFEMLVGESPFPGDDEEEVFDSIVND
EVRYPRFLSIEAVAIMRKLLRKHPDRRLGASEKDAEDVKKQQFFRNVIWDDLLQRKVKPPFVPT-VTSPEDV
SNFDEEFTTEKPVLTPPKDPRHLNDTDQTLFKDFNYMADWC---
>GeclaM_EVm004548t1/1-524
------------------------------------------------------------------------
------------------------------------------------------------------------
------------------------------------------------------------------------
------------------------------------------------------------------------
------------------------------------------------------------------------
------------------------------------------------------------------------
---------------------------------------------------------------------MQR
AHSTSNSDNSAENS--------------------------------------------------S-E-----
E-NALS--------------EFNFLHERETAGGGGG------------------------------------
--------------------GGDD----------GGVVEGGELQVSIEEVVEE-------------------
------------------------------------------EEEEQETRGGVA------------------
------------------AGGV--------VGVVPGAGVIGEDGHLHHHHHHHHPHHHHHPHHHHHHRH---
--------------------------STP-------------------------------------------
------------------------------------------------------------------------
----------------------------PHGSPSPP--------TY-------YVHLP--------------
----------------------------------------------------------------------ED
QVGSGGG---GVGVGGGRGG----DAVEVEEVRP-------RKLPLSRFDRDRDSAYDTFRAPQYGAMGMEQ
FRLISVLGRGHFGKVILGQYKNTGEYFAIKALKKGDIIARDEVESLLAEKRIFEVANSVRHPFLVNLFACYQ
TESHVCFVMEYAAGGDLMMHIHADVFDEPRAVFYAACVVLGLQYLHDNRIIYRDLKLDNLLLDTEGYVKIAD
FGLCKEGMGYGDRTGTFCGTPEFLAPEVLTETSYTRAVDWWGLGVLIFEMLVGESPFPGDDEEEVFDSIVND
EVRYPRFLSIEAVAIMRKLLRKHPDRRLGASEKDAEDVKKQQFFRSVCWDDLLQRKVKPPFVPT-VTSPEDV
SNFDEEFTLEKPALTPPKDPRHLNESDQNLFKDFNYMADWC---
>CarmaY_EVm003480t1/1-655
------------------------------------------------------------------------
---------------------------DLPHAPSSPAPG---------------------------------
------TQSQVNGKTKENKKH-----------RSRVHV----------------------------------
---------------------------------------GGVDAH---------------------------
-----------------------------------------HTLTGHHH-----HPART-------QPPVKA
TTINISLGPAPPTRASP-S---PR------------KDPSGGRN-------S---------GRGRG---GRG
RGVGKEARPRTGS-------RLIRKETFRVVRPLEADGGGGGDP-------C----PIK--PSLRLHYLMQR
ALSSSNSDNSAENS--------------------------------------------------AGE-----
E-NALN--------------EFDFLHERETLEHHGGQE----------------------------EEEEEE
------------------ERGGSH----------GGVVGGGGQQVSIEEVVEE-------------------
------------------------------------------EEEEEEDE----------------------
--------------------RT--------VGVVEDASRL---------------HHHHHPHHHHHHHR---
--------------------------ST--------------------------------------------
------------------------------------------------------------------------
----------------------------------PP--------TY-------FVHLP--------------
----------------------------------------------------------------------DE
QVGSGGT---VITSGGGGGGNGRTDTVEVEEVRP-------RKLPLSRFDRDRDSAYDTFRPPAYGAMGIDQ
FRLISVLGRGHFGKVILGQYKNTAEYFAIKALKKGDIIARDEVESLLAEKRIFEVANSVRHPFLVNLFACYQ
TESHVCFVMEYAAGGDLMMHIHADVFDEPRAVFYAACVVLGLQYLHDNRIIYRDLKLDNLLLDTEGYVKIAD
FGLCKEGMGYGDRTGTFCGTPEFLAPEVLTETSYTRAVDWWGLGVLIFEMLVGESPFPGDDEEEVFDSIVND
EVRYPRFLSIEAVAIMRKLLRKHPDRRLGASEKDAEDVKKQQFFRSVCWDDLLQRKVKPPFVPT-VTSPEDV
SNFDEEFTLEKPALTPPKDPRHLNESDQTLFKDFNYMADWC---
>XP_071517170.1/1-1226 serine/threonine-protein kinase N2 isoform X8 [Panulirus ornatus]
MDHGESTPPAASTSTTHRHHHLDKKDQESPVCSRELTLQANFTFGTATMAPVQYAHVTPTSTSSLSGRPLMA
SGAPVEHWRWGGSGATGAQCSITCGREGLTMTYNAQPPAAAAAGHVHHAVPCPACTSLATGRSWHLPLPQPH
SPPVVATAATQDAAATTITTSITTTATSPIVTRSLVDLSRPQEQPAARRMTFSGSLDRATQRPVQQRPYGRR
CKSTAHIVLQTSGSDVPREARPHEFHSTLRKDDAPSQS-GGADGDRPEQEARGRARHRTTPDAVHGAVGGGQ
AAGYGGWERLQPLSEEQETSRRLAFEAGVPPCCACHHCSALYSLMSSLAHERTCHACAHHHHHHHHHQPCSP
TPHHSQESPAYPPSATG-D----------------ARTPAGPKSPTVRTFNSHRCYEEEHAGVRRQAPPGDH
RLPASQPKSRTPSP------RTSRRHRSSVSPRSSPSPDRRGDGAEDRHPQTTPQMPRR----------VPR
MGAAAAAAAAASAA------AAAAASTHSAVQAQQRLEESSNKLDLIRLSLERLKGDLPPGSLMAGKVKREL
E-NSLSASPSP--------ANYTSLYDKENYPSRRSQALHSKGAAVTGKLEVRLIGVQDLLEDVPGRSRRDS
------------------HSGPSDLKS-----FMKGVTGKSSKSYSVKDEISNDVMAVLKLDNNKVVGQTSW
KPCSQSAWDQRFSIDLDKSRDLEIDIYWRDWRSLCAVKFLRLEEFIDDVRHGMALQLEPKGLLFAEIKFLNP
MISRKPKLQRQKKLF-MQKGKVP-RPNQMNINVAAWGRLI----------KNIQP--SHESIHH--------
SLSGGHTLPI--TTPSS---------ATP--VTPGPRALPTRL----DFDHEKTP-GEERHCRPLAVSE---
------------------------------------------------------------------------
------------------------VAKRPTSTPPPPPPRPNS-GTV-------TITVPASPVEP--DV----
------------------------------------------------------------------------
KVGVR----------------------DVDEVRT-------RNLPLSRFDRDRDSAYDTYRNSQYGSMGMEQ
FRLISVLGRGHFGKVILGQYKNTGEYFAIKALKKGDIIARDEVESLLAEKRIFEVANSVRHPFLVNLFACYQ
TESHVCFVMEYAAGGDLMMHIHADVFDEPRAVFYAACVVLGLQYLHDNKIIYRDLKLDNLLLDTEGYVKIAD
FGLCKEGMGYGDRTGTFCGTPEFLAPEVLTETSYTRAVDWWGLGVLIFEMLVGESPFPGDDEEEVFDSIVND
EVRYPRFLSIEAVAIMRKLLRKHPDRRLGASEKDAEDVKKQQFFRSVGWDDLLQRKVKPPFVPT-VTSPEDV
SNFDEEFTLEKPALTPPKDPRHLNESDQTLFKDFNYMADWC---
>NP_006247.1/1-984 serine/threonine-protein kinase N2 isoform 1 [Homo sapiens]
----MASNPERG-----------------EILLTELQ-------------------------GDSRSLPFS-
--------------------------ENVSAVQKLDF-----------------------------------
------SDTMVQQKLDDIKDRIKRE------IRKELKIKEGAEN--LRKVT--------TD--------KKS
LAYVDNILKKSNKKLEELHHKLQELNAHIVVSD---------------------------PEDIT-------
------------------------------------------------------------------DCPRTP
DTP-----NNDPRCSTS-N---NRLKALQKQLDIELKVKQGAEN-MIQMYSN---------GSSKD---RKL
HGTAQQLLQDSKTKIEVIRMQILQAVQT----NELAFDNAK---------------PVISPLELRMEELRHH
FRIEFAVAEGAKNVMKLLGSGK-VTDRKALSEAQARFNESSQKLDLLKYSLEQRLNEVPKNHPKSRIIIEEL
SLVAASPTLSPRQSMISTQNQYSTL---------------SKPAALTGTLEVRLMGCQDILENVPGRSKATS
VALPGWSPS---------ETRSSFMSR-----TSKSKSGSSRNLLKTD-DLSNDVCAVLKLDNT-VVGQTSW
KPISNQSWDQKFTLELDRSRELEISVYWRDWRSLCAVKFLRLEDFLDNQRHGMCLYLEPQGTLFAEVTFFNP
VIERRPKLQRQKKIFSKQQGKTFLRAPQMNINIATWGRLV----------RRAIPTVNH-----------SG
TFSPQAPVPT--TVPVV-------DVRIPQLAPPASDSTVTKL----DFDLE---------------PE---
------------------------------------------------------------------------
--------------------------------PPPAPPRASSLGEIDESSELRVLDIPGQDSETVFDIQN--
------------------------------------------------------------------------
---------------------------DRNSILPKSQSEYKPDTPQSGLEYSGIQELEDRRSQQRFQFNLQD
FRCCAVLGRGHFGKVLLAEYKNTNEMFAIKALKKGDIVARDEVDSLMCEKRIFETVNSVRHPFLVNLFACFQ
TKEHVCFVMEYAAGGDLMMHIHTDVFSEPRAVFYAACVVLGLQYLHEHKIVYRDLKLDNLLLDTEGFVKIAD
FGLCKEGMGYGDRTSTFCGTPEFLAPEVLTETSYTRAVDWWGLGVLIYEMLVGESPFPGDDEEEVFDSIVND
EVRYPRFLSTEAISIMRRLLRRNPERRLGASEKDAEDVKKHPFFRLIDWSALMDKKVKPPFIPT-IRGREDV
SNFDDEFTSEAPILTPPREPRILSEEEQEMFRDFDYIADWC---
>NP_998725.1/1-948 serine/threonine-protein kinase N1 isoform 1 [Homo sapiens]
--MAEANNPSE----------------------QELE-------------------------SEPRSWSLL-
--------------------------EQL-GLAGADL-----------------------------------
------AAPGVQQQLELERERLRRE------IRKELKLKEGAEN--LRRAT--------TDL-------GRS
LGPVELLLRGSSRRLDLLHQQLQELHAHVVLPD---------------------------PAATH-------
------------------------------------------------------------------DGPQSP
GA-------GGPTCSAT-NL--SRVAGLEKQLAIELKVKQGAEN-MIQTYSN---------GSTKD---RKL
LLTAQQMLQDSKTKIDIIRMQLRRALQAGQLENQAAPDDTQGS-------------PDLGAVELRIEELRHH
FRVEHAVAEGAKNVLRLLSAAK-APDRKAVSEAQEKLTESNQKLGLLREALERRLGELPADHPKGRLLREEL
A-AASSAAFSTRLAGPFPATHYSTL---------------CKPAPLTGTLEVRVVGCRDLPETIP-------
-----WNPTPSMGGPGTPDSRPPFLSRPARGLYSRSGSLSGRSSLKAEAENTSEVSTVLKLDNT-VVGQTSW
KPCGPNAWDQSFTLELERARELELAVFWRDQRGLCALKFLKLEDFLDNERHEVQLDMEPQGCLVAEVTFRNP
VIERIPRLRRQKKIFSKQQGKAFQRARQMNIDVATWVRLL----------RRLIPNATG-----------TG
TFSPGAS-------PGS-------EART------TGDISVEKLNLGTDSDSS---------------PQ---
------------------------------------------------------------------------
---------------------------KSSRDPPSSPSSLSS---------------PIQESTA--------
------------------------------------------------------------------------
-----------------------------------------PELPSETQETPGPALCSPLRKS---PLTLED
FKFLAVLGRGHFGKVLLSEFRPSGELFAIKALKKGDIVARDEVESLMCEKRILAAVTSAGHPFLVNLFGCFQ
TPEHVCFVMEYSAGGDLMLHIHSDVFSEPRAIFYSACVVLGLQFLHEHKIVYRDLKLDNLLLDTEGYVKIAD
FGLCKEGMGYGDRTSTFCGTPEFLAPEVLTDTSYTRAVDWWGLGVLLYEMLVGESPFPGDDEEEVFDSIVND
EVRYPRFLSAEAIGIMRRLLRRNPERRLGSSERDAEDVKKQPFFRTLGWEALLARRLPPPFVPT-LSGRTDV
SNFDEEFTGEAPTLSPPRDARPLTAAEQAAFLDFDFVAGGC---
>NP_037487.2/1-889 serine/threonine-protein kinase N3 isoform 1 [Homo sapiens]
MEEGAPRQPGPS------------------------------------------------------------
--------QW--------------------------------------------------------------
-PP------------EDEKEVIRRA------IQKELKIKEGVEN--LRRVA--------TDR--------RH
LGHVQQLLRSSNRRLEQLHGELRELHARILLPG---------------------------PG----------
------------------------------------------------------------------PGPAEP
VA-------SGPRPWAE-QLRARHLEALRRQLHVELKVKQGAEN-MTHTCAS---------GTPKE---RKL
LAAAQQMLRDSQLKVALLRMKISSLEASGS--------------------------PEPGP-ELLAEELQHR
LHVEAAVAEGAKNVVKLLSSRR-TQDRKALAEAQAQLQESSQKLDLLRLALEQLLEQLPPAHPLRSRVTREL
R-AAVPGYPQPSGTP-------------------------VKPTALTGTLQVRLLGCEQLLTAVPGRSPAAA
L-----------------ASSPS-----------EGWLRTKAKHQRGRGELASEVLAVLKVDNR-VVGQTGW
GQVAEQSWDQTFVIPLERARELEIGVHWRDWRQLCGVAFLRLEDFLDNACHQLSLSLVPQGLLFAQVTFCDP
VIERRPRLQRQERIFSKRRGQDFLRASQMNLGMAAWGRLV----------MNLLPPCSS-----------PS
TISPPKGCP---RTPTT-----LREASDP--ATPS------------NFLPKKTPLGEEM------------
------------------------------------------------------------------------
-------------------------------TPPPKPPR---------------LYLPQEPTSE--ET----
------------------------------------------------------------------------
------------------------PRTKRPHMEPRT-----RRGP-------SPPASPTRKPPR-----LQD
FRCLAVLGRGHFGKVLLVQFKGTGKYYAIKALKKQEVLSRDEIESLYCEKRILEAVGCTGHPFLLSLLACFQ
TSSHACFVTEFVPGGDLMMQIHEDVFPEPQARFYVACVVLGLQFLHEKKIIYRDLKLDNLLLDAQGFLKIAD
FGLCKEGIGFGDRTSTFCGTPEFLAPEVLTQEAYTRAVDWWGLGVLLYEMLVGECPFPGDTEEEVFDCIVNM
DAPYPGFLSVQGLEFIQKLLQKCPEKRLGAGEQDAEEIKVQPFFRTTNWQALLARTIQPPFVPT-LCGPADL
RYFEGEFTGLPPALTPPAPHSLLTARQQAAFRDFDFVSERFLEP
