# Supplementary material for: Crustacean Protein Kinases A and C: Bioinformatic Characterization in Decapods and Other Non-Model Organisms
Source: Int J Mol Sci. 2025 Oct 30;26(21):10585. doi: 10.3390/ijms262110585 (PMC12608923; doi:10.3390/ijms262110585)
Supplement: Supplementary file 1 [file ijms-26-10585-s001.zip › Supplementary Materials/PKC_ReadMe.txt]

PKC ReadMe
File contains code used to infer PKC phylogeny, including BLAST, alignment, trimming, and tree making 

##NCBI Refseq to add chordate, insect, and crustacean outgroups

##CrusTome BLAST each PKC isoform to ensure all sequences have been gathered from the database

blastp -query /Users/labusers/Desktop/Talia_Head/PKCphylogeny/PKC_CrusTomeBLAST_query.txt -db /Users/labusers/Desktop/crustome_aa_BLAST/crustome_aa -num_threads 14 -max_target_seqs 200 -evalue 1e-120 -outfmt "6 qseqid sseqid evalue bitscore pident nident qlen slen qstart qend sstart send length mismatch gapopen" -out /Users/labusers/Desktop/Talia_Head/PKCphylogeny/PKC_CrusTomeBLAST_hits.tsv

##Populate List of hit IDs from blast results
cut -f2 /Users/labusers/Desktop/Talia_Head/PKCphylogeny/PKC_CrusTomeBLAST_hits.tsv > /Users/labusers/Desktop/Talia_Head/PKCphylogeny/PKC_CrusTomeBLAST_hits.list

##Concatenate list of hit IDs with list of contigs from Laura's project
cat /Users/labusers/Desktop/Talia_Head/PKCphylogeny/PKC_CrusTomeBLAST_hits.list /Users/labusers/Desktop/Talia_Head/PKCphylogeny/PKC_CrusTome_LauraContigs.txt > /Users/labusers/Desktop/Talia_Head/PKCphylogeny/250409_CrusTomePKC_prehits.list

##Remove duplicates with awk
awk '!seen[$0]++' /Users/labusers/Desktop/Talia_Head/PKCphylogeny/250409_CrusTomePKC_prehits.list > /Users/labusers/Desktop/Talia_Head/PKCphylogeny/250409_CrusTomePKC_hits.list

##Extract sequences from BLAST db
blastdbcmd -db /Users/labusers/Desktop/crustome_aa_BLAST/crustome_aa -dbtype prot -entry_batch /Users/labusers/Desktop/Talia_Head/PKCphylogeny/250409_CrusTomePKC_hits.list -out /Users/labusers/Desktop/Talia_Head/PKCphylogeny/250409_CrusTomePKC_hits.fasta -outfmt %f
##Error: [blastdbcmd] Skipped Gasfor_EVm1464t1
##Error: [blastdbcmd] Skipped Thodob_EVm1554t1
##Error: [blastdbcmd] Skipped Cuaame_EVn001428t1
##Error: [blastdbcmd] Skipped MacrosEVm000233t1
##Error: [blastdbcmd] Skipped CalsinEVn001436t1
##Error: [blastdbcmd] Skipped BramolEVm00901t3
##Error: [blastdbcmd] Skipped JanspE_EVm02324t1
##Error: [blastdbcmd] Skipped Gasfor_EVm1910t1
##Error: [blastdbcmd] Skipped EucserEVm003502t2
##Error: [blastdbcmd] Skipped LigexoEVm00541t1
##Error: [blastdbcmd] Skipped XibtulEVm00503t1

##Concatenate with BLAST query fast
cat /Users/labusers/Desktop/Talia_Head/PKCphylogeny/250409_CrusTomePKC_hits.fasta /Users/labusers/Desktop/Talia_Head/PKCphylogeny/PKC_CrusTomeBLAST_query.txt > /Users/labusers/Desktop/Talia_Head/PKCphylogeny/250409_PKC.fasta

##Align sequences
mafft --dash --originalseqonly --genafpair --maxiterate 10000 --thread 14 /Users/labusers/Desktop/Talia_Head/PKCphylogeny/250409_PKC.fasta > /Users/labusers/Desktop/Talia_Head/PKCphylogeny/250409_PKC_alignment.fasta

##Trim alignment gaps with clipkit
clipkit /Users/labusers/Desktop/Talia_Head/PKCphylogeny/250409_PKC_alignment.fasta -m smart-gap

#---------------------
| Output Statistics |
---------------------
Number of sites kept: 7203
Number of sites trimmed: 2911

Percentage of alignment trimmed: 28.782%

Execution time: 33.797s

##Infer phylogeny with IQtree
iqtree -s /Users/labusers/Desktop/Talia_Head/PKCphylogeny/250409_PKC_alignment.fasta.clipkit -nt 8 -m TESTNEW -msub nuclear -bb 1000

############################
##Also going to run individual alignments and trees for each isoform because it might be faster than the huge tree altogether 

##Remove duplicates with awk
awk '!seen[$0]++' /Users/labusers/Desktop/Talia_Head/PKCphylogeny/alpha_hits.txt > /Users/labusers/Desktop/Talia_Head/PKCphylogeny/alpha_hits.list

awk '!seen[$0]++' /Users/labusers/Desktop/Talia_Head/PKCphylogeny/beta_hits.txt > /Users/labusers/Desktop/Talia_Head/PKCphylogeny/beta_hits.list

awk '!seen[$0]++' /Users/labusers/Desktop/Talia_Head/PKCphylogeny/delta_hits.txt > /Users/labusers/Desktop/Talia_Head/PKCphylogeny/delta_hits.list

awk '!seen[$0]++' /Users/labusers/Desktop/Talia_Head/PKCphylogeny/epsilon_hits.txt > /Users/labusers/Desktop/Talia_Head/PKCphylogeny/epsilon_hits.list

awk '!seen[$0]++' /Users/labusers/Desktop/Talia_Head/PKCphylogeny/eta_hits.txt > /Users/labusers/Desktop/Talia_Head/PKCphylogeny/eta_hits.list

awk '!seen[$0]++' /Users/labusers/Desktop/Talia_Head/PKCphylogeny/gamma_hits.txt > /Users/labusers/Desktop/Talia_Head/PKCphylogeny/gamma_hits.list

awk '!seen[$0]++' /Users/labusers/Desktop/Talia_Head/PKCphylogeny/iota_hits.txt > /Users/labusers/Desktop/Talia_Head/PKCphylogeny/iota_hits.list

awk '!seen[$0]++' /Users/labusers/Desktop/Talia_Head/PKCphylogeny/theta_hits.txt > /Users/labusers/Desktop/Talia_Head/PKCphylogeny/theta_hits.list

awk '!seen[$0]++' /Users/labusers/Desktop/Talia_Head/PKCphylogeny/zeta_hits.txt > /Users/labusers/Desktop/Talia_Head/PKCphylogeny/zeta_hits.list

awk '!seen[$0]++' /Users/labusers/Desktop/Talia_Head/PKCphylogeny/PKD_hits.txt > /Users/labusers/Desktop/Talia_Head/PKCphylogeny/PKD_hits.list

awk '!seen[$0]++' /Users/labusers/Desktop/Talia_Head/PKCphylogeny/PKN_hits.txt > /Users/labusers/Desktop/Talia_Head/PKCphylogeny/PKN_hits.list

##Extract sequences from BLAST db
blastdbcmd -db /Users/labusers/Desktop/crustome_aa_BLAST/crustome_aa -dbtype prot -entry_batch /Users/labusers/Desktop/Talia_Head/PKCphylogeny/alpha_hits.list -out /Users/labusers/Desktop/Talia_Head/PKCphylogeny/alpha_hits.fasta -outfmt %f

blastdbcmd -db /Users/labusers/Desktop/crustome_aa_BLAST/crustome_aa -dbtype prot -entry_batch /Users/labusers/Desktop/Talia_Head/PKCphylogeny/beta_hits.list -out /Users/labusers/Desktop/Talia_Head/PKCphylogeny/beta_hits.fasta -outfmt %f

blastdbcmd -db /Users/labusers/Desktop/crustome_aa_BLAST/crustome_aa -dbtype prot -entry_batch /Users/labusers/Desktop/Talia_Head/PKCphylogeny/delta_hits.list -out /Users/labusers/Desktop/Talia_Head/PKCphylogeny/delta_hits.fasta -outfmt %f

blastdbcmd -db /Users/labusers/Desktop/crustome_aa_BLAST/crustome_aa -dbtype prot -entry_batch /Users/labusers/Desktop/Talia_Head/PKCphylogeny/epsilon_hits.list -out /Users/labusers/Desktop/Talia_Head/PKCphylogeny/epsilon_hits.fasta -outfmt %f

blastdbcmd -db /Users/labusers/Desktop/crustome_aa_BLAST/crustome_aa -dbtype prot -entry_batch /Users/labusers/Desktop/Talia_Head/PKCphylogeny/eta_hits.list -out /Users/labusers/Desktop/Talia_Head/PKCphylogeny/eta_hits.fasta -outfmt %f

blastdbcmd -db /Users/labusers/Desktop/crustome_aa_BLAST/crustome_aa -dbtype prot -entry_batch /Users/labusers/Desktop/Talia_Head/PKCphylogeny/gamma_hits.list -out /Users/labusers/Desktop/Talia_Head/PKCphylogeny/gamma_hits.fasta -outfmt %f

blastdbcmd -db /Users/labusers/Desktop/crustome_aa_BLAST/crustome_aa -dbtype prot -entry_batch /Users/labusers/Desktop/Talia_Head/PKCphylogeny/iota_hits.list -out /Users/labusers/Desktop/Talia_Head/PKCphylogeny/iota_hits.fasta -outfmt %f

blastdbcmd -db /Users/labusers/Desktop/crustome_aa_BLAST/crustome_aa -dbtype prot -entry_batch /Users/labusers/Desktop/Talia_Head/PKCphylogeny/theta_hits.list -out /Users/labusers/Desktop/Talia_Head/PKCphylogeny/theta_hits.fasta -outfmt %f

blastdbcmd -db /Users/labusers/Desktop/crustome_aa_BLAST/crustome_aa -dbtype prot -entry_batch /Users/labusers/Desktop/Talia_Head/PKCphylogeny/zeta_hits.list -out /Users/labusers/Desktop/Talia_Head/PKCphylogeny/zeta_hits.fasta -outfmt %f

blastdbcmd -db /Users/labusers/Desktop/crustome_aa_BLAST/crustome_aa -dbtype prot -entry_batch /Users/labusers/Desktop/Talia_Head/PKCphylogeny/PKD_hits.list -out /Users/labusers/Desktop/Talia_Head/PKCphylogeny/PKD_hits.fasta -outfmt %f

blastdbcmd -db /Users/labusers/Desktop/crustome_aa_BLAST/crustome_aa -dbtype prot -entry_batch /Users/labusers/Desktop/Talia_Head/PKCphylogeny/PKN_hits.list -out /Users/labusers/Desktop/Talia_Head/PKCphylogeny/PKN_hits.fasta -outfmt %f

##Concatenate CrusTome BLAST hits with NCBI RefSeqs
cat /Users/labusers/Desktop/Talia_Head/PKCphylogeny/alpha_hits.fasta /Users/labusers/Desktop/Talia_Head/PKCphylogeny/NCBI_RefSeq_PKCalpha.txt > /Users/labusers/Desktop/Talia_Head/PKCphylogeny/PKCalpha_V1.fasta

cat /Users/labusers/Desktop/Talia_Head/PKCphylogeny/beta_hits.fasta /Users/labusers/Desktop/Talia_Head/PKCphylogeny/NCBI_RefSeq_PKCbeta.txt > /Users/labusers/Desktop/Talia_Head/PKCphylogeny/PKCbeta_V1.fasta

cat /Users/labusers/Desktop/Talia_Head/PKCphylogeny/delta_hits.fasta /Users/labusers/Desktop/Talia_Head/PKCphylogeny/NCBI_RefSeq_PKCdelta.txt > /Users/labusers/Desktop/Talia_Head/PKCphylogeny/PKCdelta_V1.fasta

cat /Users/labusers/Desktop/Talia_Head/PKCphylogeny/epsilon_hits.fasta /Users/labusers/Desktop/Talia_Head/PKCphylogeny/NCBI_RefSeq_PKCepsilon.txt > /Users/labusers/Desktop/Talia_Head/PKCphylogeny/PKCepsilon_V1.fasta

cat /Users/labusers/Desktop/Talia_Head/PKCphylogeny/eta_hits.fasta /Users/labusers/Desktop/Talia_Head/PKCphylogeny/NCBI_RefSeq_PKCeta.txt > /Users/labusers/Desktop/Talia_Head/PKCphylogeny/PKCeta_V1.fasta

cat /Users/labusers/Desktop/Talia_Head/PKCphylogeny/gamma_hits.fasta /Users/labusers/Desktop/Talia_Head/PKCphylogeny/NCBI_RefSeq_PKCgamma.txt > /Users/labusers/Desktop/Talia_Head/PKCphylogeny/PKCgamma_V1.fasta

cat /Users/labusers/Desktop/Talia_Head/PKCphylogeny/iota_hits.fasta /Users/labusers/Desktop/Talia_Head/PKCphylogeny/NCBI_RefSeq_PKCiota.txt > /Users/labusers/Desktop/Talia_Head/PKCphylogeny/PKCiota_V1.fasta

cat /Users/labusers/Desktop/Talia_Head/PKCphylogeny/theta_hits.fasta /Users/labusers/Desktop/Talia_Head/PKCphylogeny/NCBI_RefSeq_PKCtheta.txt > /Users/labusers/Desktop/Talia_Head/PKCphylogeny/PKCtheta_V1.fasta

cat /Users/labusers/Desktop/Talia_Head/PKCphylogeny/zeta_hits.fasta /Users/labusers/Desktop/Talia_Head/PKCphylogeny/NCBI_RefSeq_PKCzeta.txt > /Users/labusers/Desktop/Talia_Head/PKCphylogeny/PKCzeta_V1.fasta

cat /Users/labusers/Desktop/Talia_Head/PKCphylogeny/PKD_hits.fasta /Users/labusers/Desktop/Talia_Head/PKCphylogeny/NCBI_RefSeq_PKD.txt > /Users/labusers/Desktop/Talia_Head/PKCphylogeny/PKD_V1.fasta

cat /Users/labusers/Desktop/Talia_Head/PKCphylogeny/PKN_hits.fasta /Users/labusers/Desktop/Talia_Head/PKCphylogeny/NCBI_RefSeq_PKN.txt > /Users/labusers/Desktop/Talia_Head/PKCphylogeny/PKN_V1.fasta

##Align sequences
mafft --dash --originalseqonly --genafpair --maxiterate 10000 --thread 14 /Users/labusers/Desktop/Talia_Head/PKCphylogeny/PKCalpha_V1.fasta > /Users/labusers/Desktop/Talia_Head/PKCphylogeny/PKCalpha_V1alignment.fasta

mafft --dash --originalseqonly --genafpair --maxiterate 10000 --thread 14 /Users/labusers/Desktop/Talia_Head/PKCphylogeny/PKCbeta_V1.fasta > /Users/labusers/Desktop/Talia_Head/PKCphylogeny/PKCbeta_V1alignment.fasta

mafft --dash --originalseqonly --genafpair --maxiterate 10000 --thread 14 /Users/labusers/Desktop/Talia_Head/PKCphylogeny/PKCdelta_V1.fasta > /Users/labusers/Desktop/Talia_Head/PKCphylogeny/PKCdelta_V1alignment.fasta

mafft --dash --originalseqonly --genafpair --maxiterate 10000 --thread 14 /Users/labusers/Desktop/Talia_Head/PKCphylogeny/PKCepsilon_V1.fasta > /Users/labusers/Desktop/Talia_Head/PKCphylogeny/PKCepsilon_V1alignment.fasta

mafft --dash --originalseqonly --genafpair --maxiterate 10000 --thread 14 /Users/labusers/Desktop/Talia_Head/PKCphylogeny/PKCeta_V1.fasta > /Users/labusers/Desktop/Talia_Head/PKCphylogeny/PKCeta_V1alignment.fasta

mafft --dash --originalseqonly --genafpair --maxiterate 10000 --thread 14 /Users/labusers/Desktop/Talia_Head/PKCphylogeny/PKCgamma_V1.fasta > /Users/labusers/Desktop/Talia_Head/PKCphylogeny/PKCgamma_V1alignment.fasta

mafft --dash --originalseqonly --genafpair --maxiterate 10000 --thread 14 /Users/labusers/Desktop/Talia_Head/PKCphylogeny/PKCiota_V1.fasta > /Users/labusers/Desktop/Talia_Head/PKCphylogeny/PKCiota_V1alignment.fasta

mafft --dash --originalseqonly --genafpair --maxiterate 10000 --thread 14 /Users/labusers/Desktop/Talia_Head/PKCphylogeny/PKCtheta_V1.fasta > /Users/labusers/Desktop/Talia_Head/PKCphylogeny/PKCtheta_V1alignment.fasta

mafft --dash --originalseqonly --genafpair --maxiterate 10000 --thread 14 /Users/labusers/Desktop/Talia_Head/PKCphylogeny/PKCzeta_V1.fasta > /Users/labusers/Desktop/Talia_Head/PKCphylogeny/PKCzeta_V1alignment.fasta

mafft --dash --originalseqonly --genafpair --maxiterate 10000 --thread 14 /Users/labusers/Desktop/Talia_Head/PKCphylogeny/PKD_V1.fasta > /Users/labusers/Desktop/Talia_Head/PKCphylogeny/PKD_V1alignment.fasta

mafft --dash --originalseqonly --genafpair --maxiterate 10000 --thread 14 /Users/labusers/Desktop/Talia_Head/PKCphylogeny/PKN_V1.fasta > /Users/labusers/Desktop/Talia_Head/PKCphylogeny/PKN_V1alignment.fasta

##Trim alignment gaps with clipkit
clipkit /Users/labusers/Desktop/Talia_Head/PKCphylogeny/PKCalpha_V1alignment.fasta -m smart-gap

clipkit /Users/labusers/Desktop/Talia_Head/PKCphylogeny/PKCbeta_V1alignment.fasta -m smart-gap

clipkit /Users/labusers/Desktop/Talia_Head/PKCphylogeny/PKCdelta_V1alignment.fasta -m smart-gap

clipkit /Users/labusers/Desktop/Talia_Head/PKCphylogeny/PKCepsilon_V1alignment.fasta -m smart-gap

clipkit /Users/labusers/Desktop/Talia_Head/PKCphylogeny/PKCeta_V1alignment.fasta -m smart-gap

clipkit /Users/labusers/Desktop/Talia_Head/PKCphylogeny/PKCgamma_V1alignment.fasta -m smart-gap

clipkit /Users/labusers/Desktop/Talia_Head/PKCphylogeny/PKCiota_V1alignment.fasta -m smart-gap

clipkit /Users/labusers/Desktop/Talia_Head/PKCphylogeny/PKCtheta_V1alignment.fasta -m smart-gap

clipkit /Users/labusers/Desktop/Talia_Head/PKCphylogeny/PKCzeta_V1alignment.fasta -m smart-gap

clipkit /Users/labusers/Desktop/Talia_Head/PKCphylogeny/PKD_V1alignment.fasta -m smart-gap

clipkit /Users/labusers/Desktop/Talia_Head/PKCphylogeny/PKN_V1alignment.fasta -m smart-gap

##Trimmed alignments submitted to IQtree server for phylogenetic inference 
##Delta alignment too big for IQtree server, running it locally

conda activate sicb2023

iqtree -s /Users/labusers/Desktop/Talia_Head/PKCphylogeny/PKCdelta_V1alignment.fasta.clipkit -nt 4 -m TESTNEW -msub nuclear -bb 1000

------------------------------------------------------
##041125 PKC V1 trees

##PKC BETA
Mammal reference sequences are ~670-673 AA

Removed seqs:
>KOB72848.1/1-311 Protein kinase C beta type, partial [Operophtera brumata]
#Winter moth sequence forms its own branch when midpoint rooted
#only 311 AA, likely partial 
#NCBI BLAST hits for uncharacterized protein

>CalfinEVm000667t1/1-691 type=protein; aalen=691,94%,complete; clen=2205; offs=23-2098; organism=Calanus_finmarchicus
#Copepod
#691 AA
#NCBI BLAST hits for many different species including rotifer, insects, and choanofalggelate

>EuraffEVm004533t3/1-515 type=protein; aalen=515,52%,complete-utrpoor; clen=2976; offs=945-2492; organism=Eurytemora_affinis
#Copepod
#515 AA
#NCBI BLAST all over the place- annelids, insect/mites, guinea pig. Most hits low % identity and for PKCeta or PKCdelta
#Also includes EuraffEVm004533t2, EuraffEVm004533t1

>XP_023328979.1/1-657 protein kinase C beta type [Eurytemora carolleeae]
#Copepod & grouped with other copepods
#657 AA
#NCBI BLAST same as EuraffEVm004533t3, seems likely incorrect annotation on NCBI

>OraoraEVm000844t1/1-748 type=protein; aalen=748,88%,complete; clen=2549; offs=88-2334; organism=Oratosquilla_oratoria
#Mantis shrimp
#784 AA
#NCBI BLAST "Protein kinase C-like" for decapods, ~75-77% identity
#probably some type of PKC and not contamination, but not a beta isoform

>CalphiEVm000847t1/1-587 type=protein; aalen=587,85%,complete; clen=2063; offs=5-1768; organism=Calappa_philargius
#Box crab
#587 AA
#NCBI BLAST "Protein kinase C-like" for decapods, ~75-77% identity
#probably some type of PKC and not contamination, but not a beta isoform
#CDS indicates epsilon

>LeppalEVm001830t1/1-742 type=protein; aalen=742,43%,complete-utrbad; clen=5120; offs=156-2384; organism=Leptotrombidium_pallidum
#Mite
#742 AA
#NCBI BLAST "calcium-independent protein kinase C-like" for other mites

#This whole branch is probably PKC and not contamination, but a different isoform
>LeppalEVm001830t1
>EotkanEVm001239t1
>DromelEVm001975t2
>DapmagEVm002342t6, t9, t4, t3, t1
>XibtulEVm000503t1
>EucserEVm002053t1
>LercypEVm001967t1
>OraoraEVm000844t1
>AllbanEVm000444t1
>EupsupEVm001675t2
>ThyineEVm003240t1
>PenvanEVm001947t1
>ParausEVm002980t1
>NeodenEVm001557t1
>Munmic_EVm000822t1
>CalphiEVm000847t1
>ScyparEVm001602t1
>PortriEVm002136t1
>CalsaY_EVm001542t1
>CalsaE_EVm002822t1

>LercypEVm003202t1/1-543 type=protein; aalen=543,74%,complete; clen=2201; offs=182-1813; organism=Lernaea_cyprinacea
#Parasitic copepod
#543 AA
#Grouped with gnathostomata
#NCBI BLAST hits for fish, likely contamination from host

>XP_031772085.1/1-213 protein kinase C beta type isoform X1 [Apis florea]
#Dwarf honeybee
#213 AA -> Partial sequence is likely PKC beta but only contains one C1 domain. Truncated sequence causing long branch length

>DapmagEVm002229txx
#All daphnia sequences were aligned separately, any sequences with X were removed as this indicates assembly error
#All partial sequences were removed
#All duplicate sequences were removed
#Looks like there's ~3-4 major isotypes but all remaining sequences have a least *some* differences, mostly in the C-term

##Truncated sequences removed that only contain the STKc_cPK domain (kinase domain)
>NeodenEVm008018t1
>ProbetEVm009034t1
>Muntra_EVm004962t2
>EupsupEVm007669t2
>Munsim_EVm005260t2
>CarmaC_EVm010879t2
>Munser_EVm005374t2
>Muntra_EVm004962t1
>Munsim_EVm005260t1
>Munser_EVm005374t1
>CarmaC_EVm010879t1
>EotkanEVm002218t4
>LercypEVm001943t3
>Hetsop_EVm001393t1
>HypdujEVm008179t1

##OTHER NOTES

>ThyineEVm003261t1,ThyineEVm004230t1,EupsupEVm001282t1
#Grouping a little off for these three, and there is a second group of Thyine and Eupsup farther down the tree
#But, these all BLAST to krill and then other decapod species listed as "Protein kinase C, brain isozyme-like"
#Not removed

>EupsupEVm007669t1, ThyineEVm003319t3, ThyineEVm003319t1
#This is the second grouping. All BLAST hits also come back as "brain isozyme-like" and top hits are with decapods, mainly panulirus, penaeus
#Not removed

#Duplicates or near duplicates removed 

#Align V2 PKC BETA
mafft --dash --originalseqonly --genafpair --maxiterate 10000 --thread 14 /Users/labusers/Desktop/Talia_Head/PKCphylogeny/V2/PKCbeta_V2input.fasta > /Users/labusers/Desktop/Talia_Head/PKCphylogeny/V2/PKCbeta_V2alignment.fasta

##Trim alignment gaps with clipkit
clipkit /Users/labusers/Desktop/Talia_Head/PKCphylogeny/V2/PKCbeta/PKCbeta_V2alignment.fasta -m smart-gap


##PKC EPSILON
Mammal reference sequences are ~737 AA

##Three clades apparently of atypical, novel, and conventional isoforms were identified in this tree, removed from this fasta, and saved as individual fastas to add to those groups later on/ensure that those sequences are represented elsewhere

#CDS search of all sequences less than 500AA, removed if only the kinase domain, or kinase domain and one or less C1 domains

#Removed sequences that appear to be duplicates/fragments of other longer or complete sequences

#Align EPSILON
mafft --dash --originalseqonly --genafpair --maxiterate 10000 --thread 14 /Users/labusers/Desktop/Talia_Head/PKCphylogeny/V2/PKCepsilon/PKCepsilon_V2input.fasta > /Users/labusers/Desktop/Talia_Head/PKCphylogeny/V2/PKCepsilon/PKCepsilon_V2alignment.fasta

##Trim alignment gaps with clipkit
clipkit /Users/labusers/Desktop/Talia_Head/PKCphylogeny/V2/PKCepsilon/PKCepsilon_V2alignment.fasta -m smart-gap


######V6
Add PKG sequences as outgroup for rooting 

##Align Sequences
mafft --dash --originalseqonly --genafpair --maxiterate 10000 --thread 14 PKC_V6_input.fasta > PKC_V6_alignment.fasta

##Trim alignment gaps with clipkit
clipkit PKC_V6_alignment.fasta -m smart-gap


sed -f <(sed -E 's_(.+)\t(.+)_s/\1/\2/g_' dict) /Users/taliahead/Desktop/PKCphylogeny/V6/PKC_V6_alignment.fasta.clipkit.treefile > /Users/taliahead/Desktop/PKCphylogeny/V6/PKC_V6_alignment.RENAMED.treefile 


###V7_2

Re-running tree because it was disconnected on the lab computer and didn't save bootstrap values
iqtree -s PKC_V7_alignment.fasta.clipkit -nt AUTO -m JTT+I+G4 -msub nuclear -bb 10000 -abayes


sed -f <(sed -E 's_(.+)\t(.+)_s/\1/\2/g_' dict) /Users/taliahead/Desktop/PKCphylogeny/V7/V7_2/PKC_V7_alignment.fasta.clipkit.treefile > /Users/taliahead/Desktop/PKCphylogeny/V7/V7_2/PKC_V7_alignment.RENAMED.treefile


######MAKING EXCEL FILE

grep "^>" input.fasta > headers.txt
Open in excel and use 'Text to Columns' to separate fasta headers into components

conda activate python
python ExcelExport.py to export AA sequence to excel format where full sequence is in one row


#####Extract seqs from a fasta
conda activate python
faSomeRecords input.fasta seqs.list output.fasta
**cannot have -- after sequences and cannot have / in the header 


##MSAs by type
##Align Sequences
mafft --dash --originalseqonly --genafpair --maxiterate 10000 --thread 14 Atypical.fasta > Atypical_alignment.fasta

mafft --dash --originalseqonly --genafpair --maxiterate 10000 --thread 14 Conventional.fasta > Conventional_alignment.fasta

mafft --dash --originalseqonly --genafpair --maxiterate 10000 --thread 14 Novel.fasta > Novel_alignment.fasta

mafft --dash --originalseqonly --genafpair --maxiterate 10000 --thread 14 PKD.fasta > PKD_alignment.fasta

mafft --dash --originalseqonly --genafpair --maxiterate 10000 --thread 14 PKN.fasta > PKN_alignment.fasta


Arthropod Conventional- doesn't seem to be multiple isoforms differentiated as alpha, beta, gamma. Some have two to three isoforms that are differentiated by the last 49 - 62 residues, likely indicative of alternative splicing. 

python plot_msa.py -i /Users/taliahead/Desktop/PKCphylogeny/V7/V7_2/MSA2/Atypical3_selectedSpeciesAligned.fasta -r 490-540 -c a_color_scheme.json -o /Users/taliahead/Desktop/PKCphylogeny/V7/V7_2/MSA2


#####V8 
added annelid sequences and some others from NCBI that were missing in V8 so that each phyla is represented in each clade
also removed PKD as this is not PKC-related after all 


iqtree -s PKC_V8_aligned.fasta.clipkit -nt AUTO -m JTT+I+G4 -msub nuclear -bb 10000 -abayes

ALISIM COMMAND
--------------
--alisim simulated_MSA -t PKC_V8_aligned.fasta.clipkit.treefile -m "JTT+I{0.00153464}+G4{0.773645}" --length 5223

sed -f <(sed -E 's_(.+)\t(.+)_s/\1/\2/g_' dict) PKC_V8_aligned.fasta.clipkit.treefile > PKC_V8_aligned.RENAMED.treefile
